# Supplementary material for: Identification, Phylogenetic and Expression Analyses of the AAAP Gene Family in Liriodendron chinense Reveal Their Putative Functions in Response to Organ and Multiple Abiotic Stresses
Source: Int J Mol Sci. 2022 Apr 26;23(9):4765. doi: 10.3390/ijms23094765 (PMC9100865; doi:10.3390/ijms23094765)
Supplement: Supplementary file 1 [file ijms-23-04765-s001.zip]

Archive with 13 entries (13 files):
- Figure S1.pdf
- Figure S2.pdf
- Figure S3.pdf
- Table S1.pdf
- Table S10.xls
- Table S2.pdf
- Table S3.xls
- Table S4.xls
- Table S5.xls
- Table S6.xls
- Table S7.xls
- Table S8.xls
- Table S9.xls
