# Supplementary material for: Identification, Phylogenetic and Expression Analyses of the AAAP Gene Family in Liriodendron chinense Reveal Their Putative Functions in Response to Organ and Multiple Abiotic Stresses
Source: Int J Mol Sci. 2022 Apr 26;23(9):4765. doi: 10.3390/ijms23094765 (PMC9100865; doi:10.3390/ijms23094765)
Supplement: Supplementary file 1 [file ijms-23-04765-s001.zip › Table S10.xls]

## Sheet: Table S1
Table S7 Primers for quatative real time PCR
Gene name	Forward (5'-3')	Reverse (5'-3')
LcPorT1	AATACATCGGGCTTGCTCC	AACCCACTTAGGCCCACTC
LcPorT2	CAGTGAAACCTCCTGTCCTC	GATCCATAAGCCCAATACCC
LcGAT4	TGGCTTCCGTGGGCAATAAC	CTGGGAGTTGGGATAGGAGA
LcGAT2	TCCCTCAGATACCTCAGCC	CCCAAGAAGCGAAGCAAG
LcGAT1a	TATGCTACGGTGCGGTGGT	GTGCCGAAGGGAGTGAAA
LcGAT1c	GGCAACTTTAGCACCTCCT	CAAACGCCCAATAGTTAGAT
LcGAT1b	ATTCCAGAAATACAGGCAACA	ATTCCAGAAATACAGGCAACA
