# Supplementary material for: Identification, Phylogenetic and Expression Analyses of the AAAP Gene Family in Liriodendron chinense Reveal Their Putative Functions in Response to Organ and Multiple Abiotic Stresses
Source: Int J Mol Sci. 2022 Apr 26;23(9):4765. doi: 10.3390/ijms23094765 (PMC9100865; doi:10.3390/ijms23094765)
Supplement: Supplementary file 1 [file ijms-23-04765-s001.zip › Table S3.xls]

## Sheet: Sheet1
Table S3. Predicted transmembrane helix of LcAAAP gene family
Gene Name	Position	Length	Predicted ΔG	Sequence
LcAUX1a	77-99	23	0.939	ILLQLFYGIMGSWTAYLISVLYV
	133-155	23	0.68	AVGLAFNCTFLLFGSVIQLIACA
	168-187	20	1.064	RTWTYIFGACCATTVFIPSF
	190-210	21	0.82	YRIWSFLGLGMTTYTAWYMTI
	264-286	23	0.017	YIYLLATLYVFTLTLPSASAVYW
	312-334	23	0.69	VVLMLIHQFITFGFACTPLYFVW
	348-370	23	-1.666	LRAIARLPVVIPIWFLAIIFPFF
	376-398	23	1.605	AVGALLVSFTVYIIPSLAHMLTY
	418-439	22	-1.286	WTAMYVLNVFVVVWVLVVGFGF
LcAUX1b	76-98	23	0.971	ILMQLFYGILGSWTAYLISVLYV
	132-154	23	0.401	ALGLAFNCTFLLFGSVIQLIACA
	167-186	20	1.064	RTWTYIFGACCATTVFIPSF
	189-209	21	0.362	YRIWSFLGLGMTTYTAWYLTI
	263-285	23	0.017	YIYLLATLYVFTLTLPSASAVYW
	311-333	23	0.591	VILMLIHQFITFGFACTPLYFVW
	347-369	23	-1.666	LRAIARLPVVIPIWFLAIIFPFF
	375-397	23	1.605	AVGALLVSFTVYIIPSLAHMLTY
	420-442	23	-0.887	MYVLNTFVVVWVFIVGFGFGGWA
LcLcANT1	61-81	21	1.712	TFGNIIVSIVGTGVLGLPFAF
	86-108	23	0.155	WFAGSIGVIFAGISTLYCMHLLI
	138-160	23	1.585	RYATEFLVVISQCGGAVAYLVFI
	173-195	23	0.319	LTSSSFIFLLVPVEIALSWIRSL
	197-218	22	2.44	TLAPFSAFADICNVLAMAIVLK
	237-259	23	1.673	VGMPFAGGVALFCFEGFSMTLAL
	273-295	23	-2.021	LSLAFLVITLAYVCFGFFGYLAY
	311-332	22	0.948	WSAIAVKMGLCVGLTFTFPIMM
	361-382	22	-0.149	MLILHAFRAMSLLALAVLASFI
	391-413	23	0.542	LVGSTMCALLSFVLPATFHLIFV
	420-439	20	-0.718	RSLDFFILVFGLVFACYGTY
LcLcANT2	37-57	21	0.365	TFANVFIAIVGAGVLGLPYTF
	60-82	23	-2.548	TGWVLGILMIAIVATLTYYCMML
	117-139	23	1.489	RFSVDIMIVLSQAGFCVSYAIFI
	159-178	20	2.852	VVDIGAMGIVMVEDIMVFFR
	183-203	21	1.301	LQAFGGLSVVFYGIGVAVYAF
	226-248	23	-0.261	LGLSMAFIALMYGSFGALGYLAF
	264-285	22	0.96	LISTLVQLGLSINLFFTFPLMM
	291-313	23	0.056	VFERSVCIVLGFVLPALFHLIVF
	319-341	23	0.837	WRGVSLDVGIVILGVAFAVSGTV
LcLcAPP17	42-62	21	2.376	LWGAMVGYTITAAASMMAVKR
	102-124	23	0.32	ITWISVAAAVMSFAYSFIGLCLC
	154-175	22	2.646	AWHALQALGNIAFAYTFAEVLI
	195-217	23	0.577	TMCGIGLTTAFYLSLGCIGYAAF
	235-257	23	-0.277	FWLVDIANLCIVLHLLGAYQVFA
LcLcAPP1a	42-64	23	0.58	LLTASAHIITAVIGSGVLSLAWA
	68-90	23	-0.731	LGWIAGPLALMIFSAITWFMSTL
	146-166	21	2.465	LIGVTIGYTITASISMAAIQR
	179-197	19	2.819	CYASNNAFMMIFASIQIVL
	205-227	23	0.021	KIWFLSIIAALMSFAYSSIGLGL
	267-289	23	-0.381	IAFAYAFSTVLIEIQALSFLLFF
	311-333	23	1.413	TFIGVTTTTTFYMLCGCAGYAAF
	351-373	23	0.291	FWLVDLANVCIAIHLIGAYQVFC
	413-435	23	-2.068	FRLIWRTGFVILTAVIAMILPFF
	438-456	19	1.384	FVGLLGAFGFWPLTVYFPT
	472-494	23	-0.185	WTWLKVLSGVCLIVSIAAAAGSI
LcLcAPP1b	2022-06-26	21	2.229	FLIFRYRVLVTGLDWIELGCF
	31-53	23	0.58	LLTASAHIITAVIGSGVLSLAWA
	57-79	23	-0.731	LGWIAGPLALMIFSAITWFMSTL
	124-146	23	2.92	FQLCGIAQYASLIGSTIGYTITA
	168-186	19	2.474	CYAANNAFMMIFASIQIVL
	194-216	23	0.021	KIWFLSIIAALMSFAYSSIGLGL
	256-278	23	-0.381	IAFAYAFSTVLIEIQALSFLLFF
	300-322	23	1.413	TFIGVTTTTTFYMLCGCAGYAAF
	340-362	23	0.605	FWLVDLANMCIAVHLIGAYQVFC
	402-424	23	-1.758	FRLVWRTGFVILTAVIAMIFPFF
	427-445	19	0.991	FVALLGAFGFWPLTVYFPT
	461-483	23	0.153	WTWLKVLSGVCLIVSVAAAAGSI
LcLcAPP2	30-52	23	0.732	WTASAHIITAVIGSGVLSLAWAI
	57-79	23	-0.482	WIAGPASLLIFSFITFFTSTLLA
	109-131	23	2.43	VWLCGFTQYVNLSGIAIGYTITA
	179-201	23	0.465	KLWWLSIVASFMSFTYSLIGVGL
	231-252	22	1.413	VWTTFRALGDIAFAFSYSLILI
	272-293	22	1.19	MVGVSTTTVFYVLCGCIGYAAF
	311-333	23	0.182	FWLVDLANVCIVVHLVGAFQVFC
	371-393	23	-1.818	FRVLWRTFFVLVITVLAMSMPFF
LcLcAPP4a	40-62	23	1.435	FWTSSAHIITAVIGSGVLSLAYA
	66-85	20	-0.321	LGWVAGPAVMLLFSFVIYYT
	128-150	23	1.136	YLNLFGVAIGYTIAASISMLAIK
	191-212	22	0.785	LWWLSTVAAIMSFTYSSIGLGL
	242-263	22	2.906	IWRSFHALGDIAFAYSYSIILI
	283-305	23	0.647	TVFSIAVTTAFYMLCGCMGYAAF
	323-345	23	0.442	FWLLDIANAAIVIHLVGAYQVFC
	385-407	23	-0.941	FRLVWRSIFVVLTTVISMLLPFF
	410-428	19	1.762	VVGILGAFGFWPLTVYFPV
	441-463	23	-0.504	TTKWICLQILSVSCLIISIAAAA
LcLcAPP4b	16-38	23	-0.484	LGWIAGPTVMFLFSCVFYCTAAL
	78-99	22	0.455	YLYLFGLAIGYTVTASISMMAI
	135-155	21	2.134	IPIFNHISCLSIVTAVMSFTY
	232-254	23	2.043	TLLSTAITTAFKMLCGCMAYASF
	272-294	23	-0.043	FWLLDIANVALIIHLVSAYQLCC
	333-355	23	-1.017	LFRLVWRSTFVMVTIIISMLIPF
	357-375	19	1.309	TDVFGIVGAFGFWPLTVYF
	393-415	23	-2.721	WVCLQIFILACLIIMVAAMAGSI
	439-461	23	0.197	FLALAIAQLGWIVGPTIMFLFSF
	499-517	19	2.766	IGPAVPFLAWAIAQLGWIV
	520-540	21	-0.475	TFMFMFSFVFCYTSALLAYCY
	575-596	22	0.06	YLYRLGMALVAMITASTSMMAI
	613-632	20	2.675	MLSNLYMIMFGISQIIFSQI
	639-661	23	-0.743	YWVLTITPIMSFIYLFVGLCLGI
	729-751	23	0.559	TLLGLTITTAFKTLCFCMVYATF
	769-791	23	0.849	FWLLDMGNMAIIIHLASVYQLCC
	830-850	21	-0.107	LFRLLWRSAFVVATTVISMLF
LcLcAPP4c	60-80	21	2.466	LFGVAIGYTIASSISMMAVKR
	117-139	23	0.713	FDQVWWLSIVAAVMSFTYSAVGL
	170-191	22	2.665	LWRSLQALGDIAFAYSYSIILI
	211-233	23	0.523	TVMSISVTTIFYLLCGCMGYAAF
	251-273	23	-0.114	YWLLDIANLAIVVHLIGAYQVFC
	314-336	23	-1.645	FRLVWRTFFVVLVTVISMLMPFF
	339-357	19	1.509	VVGILGALGFWPLTVYFPI
	369-391	23	-0.32	WTGRWLGLQILSFTCLVISVAAA
LcLcAPP6a	15-37	23	1.841	WTATAHAITAVIGSGVLAVPWSV
	41-63	23	-1.385	GWIMGPLALIFFAFVTYYTATLL
	94-116	23	0.416	VFVCAFAQYAILWGCAIGYTIAA
	140-159	20	2.563	ASGNWFMIIFGGIEIVLSQF
	165-187	23	0.494	VTLLSVVATLMSFGYSFIGLYLC
	216-238	23	2.176	RIWHGFQALGNIAFAYTYAMLLV
	259-280	22	0.804	LYGIGVTTMFYVSLGCVGYAAF
	296-318	23	-0.124	FWLVDIANLAVVIHLIGAYQLYV
	358-380	23	-0.292	LCKLILRTVFVVFTTTVAMMLPF
	381-400	20	0.493	FNAILGLLGSIAFWPLTVYF
	415-437	23	0.161	TWKWVVLQSLSMFALMVSLVAAV
LcLcAPP6b	4-26	23	1.873	WTTTAHVVTAVVGSGVLALPWSV
	28-50	23	-2.719	LGWLFGLLALVAFAYITYYTAIL
	82-104	23	1.121	VLVCGIVQYAILCGSMIGYTITA
	124-144	21	2.037	TRCGASGNLFMIIFGAMEIVL
	152-174	23	0.533	KITLLSVVAAAMSFTYSFIGLYL
	205-226	22	2.486	IWHVFQALGNIAFAYTYSMLLI
	246-268	23	0.916	TLYGIGSTTLFYISLGCAGYAAF
	284-306	23	0.229	FWLVDIAHLAVIIHLVGAYQVYA
	347-366	20	1.401	LCKLLLRTAFVVFTNVVAMM
	367-389	23	-0.481	LPFFNAMVGLLGAIAFWPLTIYF
	405-426	22	0.012	YRWLVLQSLSMVSLLVSLVAAV
LcLcAPP6c	23-45	23	1.671	FRTVWTATAHVVTAVVGSGVLAL
	52-74	23	-2.719	LGWLFGLLALVAFAYITYYTAIL
	171-193	23	1.222	TLYGIGSTTLFYISLGCAGYGAF
	209-231	23	0.229	FWLVDIAHLAVIIHLVGAYQVYA
	272-291	20	1.673	LCKLLLRTTFVVFTNVVAMM
	292-314	23	-0.481	LPFFNAMVGLLGAIAFWPLTIYF
	330-352	23	0.009	YRWLVLQSLSMVSLLVSLVAAVG
	226-247	22	1.164	MYGIGVTTMFYVSLGCVGYAAF
	263-282	20	1.136	FWLVDIANLAVVIHLIGAYQ
	355-377	23	0.916	TLYGIGSTTLFYISLGCAGYAAF
	393-415	23	0.229	FWLVDIAHLAVIIHLVGAYQVYA
	456-475	20	1.673	LCKLLLRTTFVVFTNVVAMM
	476-498	23	-0.481	LPFFNAMVGLLGAIAFWPLTIYF
	514-536	23	0.009	YRWLVLQSLSMVSLLVSLVAAVG
LcLcAPP7a	25-47	23	0	TIWTCIAHIITAVIGSGILSLAW
	54-76	23	0.59	WVAGPVSMLCFAIVTYVSSFLLA
	96-118	23	1.981	AVRVNLAIMSFSYSSIGFALGLA
	184-205	22	-0.665	MIAIFITTFFYLCCGCFGYAAF
	223-244	22	0.994	YWLIDFANACIVLHLVGGYQMF
	285-307	23	0.911	LRICFRTAYVVSTTGIAMLFPYF
	310-328	19	1.69	VLGVLGALNFWPLAIYFPV
	344-366	23	-0.698	WVVLQTFSLVCLLVSVVALVGSV
	369-389	21	1.438	IISPVSMLCFAMVTYVSSFLL
	420-442	23	1.445	AWVCGLLQVLSFYGTGIAYTITY
	465-486	22	-0.638	RIAIFITTFFYLCCGCFGYAAF
	504-525	22	1.201	YWLVDFANACIVLHLVGGYQMF
	566-588	23	0.844	LRICFRTAYVVSTTGIAMLFPFF
	591-609	19	1.686	VLGVLGAINFWPLAIYFPV
	684-706	23	2.436	LRRSSVGCNQFSFAGVLIACVRL
	719-739	21	2.375	VLVVGFLSNVVISSSIVDVYA
LcLcAPP7b	41-63	23	1.793	TWVCGLLQYLSMFGTGIAYTITT
	87-106	20	2.934	YGNSFYMLLFGGIQIVFSQI
	114-136	23	1.445	WLSIVAAIMSFSYSSIGFALGLA
	202-223	22	-0.516	MTAIFITTFFYLCCGCFGYAAF
	241-262	22	0.994	YWLIDFANACIVLHLVGGYQMF
	303-325	23	0.911	LRICFRTAYVVSTTGIAMLFPYF
	370-392	23	1.337	VRICYRTAYVVSTTGIAMLFPYF
	395-413	19	1.876	VLGVLGAFNFWPLAIYFPV
	429-451	23	-1.345	WVILQAFSLLCLLVSMMALVGSF
LcLcAPP7b	30-52	23	0.093	TIWTCIAHIITAIIGSGVLSLAW
	57-79	23	0.769	LGWIAGPVSMLCFAMVTYVSSFL
	111-133	23	1.369	AWVCGLLQVLGFYGTGIAYTITT
	173-194	22	2.616	ALGDIAFAYPFSIILIEIQDTL
	209-230	22	-0.516	MTAIFITTFFYLCCGCFGYAAF
	248-269	22	1.163	YWIIDFANACIVLHLVGGYQMF
	310-332	23	1.284	LRICFRTAYVASTTGIAMFFPFF
	335-357	23	2.988	VLGVLGASNFWPLAIYFPVEMYF
	369-391	23	-0.83	WVVLQSFSLVCLLVSMFALVGSF
LcLcAPP9	87-109	23	0.732	WTASAHIITAVIGSGVLSLAWAI
	112-134	23	-0.504	LGWIAGPAVMFLFSFVIYYTSAL
	174-196	23	1.428	YLNLFGVAIGYTIAASISMMAIK
	237-258	22	1.351	ISWLSIVAAVMSFTYSSIGLAL
	328-350	23	0.493	TLLSVAVTTAFYMLCGCMGYAAF
	368-390	23	0.5	FWLLDIANAAIVIHLVGAYQVYC
	430-452	23	-0.166	FRLVWRSAFVVATTVISMLLPFF
	455-473	19	1.762	VVGILGAFGFWPLTVYFPV
	488-510	23	-0.8	RWVCLQILSLACLTISLAAAAGI
LcLcATL11	389-411	23	-0.424	YLFALMTALAVLPTVWLRDLTVL
	413-435	23	-1.632	YISAGGVIASILVVFCLFWVGLV
	445-463	19	1.563	TALDLTGLPVAIGLYGYCY
	486-508	23	0.753	LFTSFTICTAMYAGVAVMGYKMF
LcLcATL12a	171-193	23	-2.973	WLSLISFLLVAIICCYTGLLLRR
	218-238	21	-0.291	ITIALFMYLELYLVAIEFLIL
	264-282	19	-0.519	GFVLLSALIILPTMWLRSL
	284-306	23	0.043	ILAYVSAGGVLASITLVASVFWT
	319-338	20	1.99	ALYNLSGLPTAISLYAFCYC
	360-382	23	-0.062	LILCFAICTFNYGTMAILGYLMY
	446-468	23	-1.062	SLVISTVIVALTVPLFAYLMALI
	471-489	19	2.091	FLSSTVSMVFPCICYLKIF
	499-521	23	-2.526	FTIIVGILVIGVFVAIMGTYYSL
LcLcATL12b	51-72	22	2.005	TTLLNGLNALTGVGILSIPYAL
	77-99	23	-3.877	WLSLIFFLLVAIICCYTGLLLRR
	124-144	21	-0.291	ITIALFMYLELYLVAIEFLIL
	171-193	23	-0.802	FVILTALVILPTMWLRSLGLLAF
	194-215	22	0.902	VSAGGVLASVVVVASVFWAGAV
	225-244	20	2.11	AFYNLSGLPTAISLYAFCYC
	262-283	22	-0.452	FSKMLIICFVLCAFNYGGMAIL
	348-370	23	-1.29	LIRTSLVISTVIVALTVPLFAYL
	373-395	23	1.905	FTGSFLSSTASMVLPCICYLKIF
	403-424	22	-2.163	LEFMIILGIIVIGIVVAITGTY
LcLcATL15	16-38	23	2.148	FRTLFNFTNATAGIGILSVPYAL
	42-63	22	-1.473	GWLGFISLFVVATVCCYTGILL
	89-110	22	0.985	RIIASLFTYLELYLVATEFLIL
	135-157	23	-0.341	KELIMLAGIIVLPTMFLRKLSLL
	158-180	23	0.828	AYISAGGVLASVAVVISVFCTGA
	190-208	19	2.41	RLFNFSGIPTAISIYAFCY
	225-245	21	-1.88	KRFACILLLCFLLCTINYGTM
	284-302	19	2.75	FTKYALMVAPLAMAIEDML
	313-335	23	-1.135	FIFSIRTLLVISTVVVALTVPFF
	338-360	23	1.201	LMAFIGSFLSSTVSMVLPCMYYL
	372-391	20	-1.925	LVLVWGILVMGVLIAITGTY
LcLcATL1a	28-47	20	2.438	ISSIITLVASATTLSRSFLF
	203-222	20	2.647	FGAVSLPNCCGVLGFSRFFI
	360-378	19	1.542	FFPFIIISGCLLHNFLIKC
	540-559	20	2.537	IPGAVFNLATSIIGAGLMAL
	561-581	21	-0.981	ATMKVLGLALGFTLIILMGIL
	619-640	22	1.033	ICIIINNAGVLVVYLIIVGDVI
	662-680	19	-2.734	RRVVIFIILIIFLAPLCTL
	691-713	23	-1.306	AASVALAVVFVVVTCVIAMVKII
	731-750	20	1.966	AILDLLVVIPIMTNAYVCHF
	772-793	22	-0.207	RITTVLCVVVYAATAISGYLLF
	819-841	23	0.254	YIVRVGYVLHLVLVFPVIHFSLR
	861-880	20	-0.851	RSLTLTAVLLALLYLASTMI
	889-910	22	0.499	FTGATTAVSLGFIFPSLIALKL
	923-945	23	-0.907	ILSWAMLVLAVLVSIIGVTGNIY
LcLcATL1b	156-175	20	1.801	ILGAVFNLATSIIGAGLMAL
	177-197	21	-0.981	ATMKVLGLALGFTLIILMGIL
	235-256	22	1.033	ICIIINNAGVLVVYLIIVGDVI
	278-296	19	-2.734	RRVVIFIILIIFLAPLCTL
	307-329	23	-1.306	AASVALAVVFVVVTCVIAMVKII
	347-366	20	1.966	AILDLLVVIPIMTNAYVCHF
	388-409	22	-0.207	RITTVLCVVVYAATAISGYLLF
	435-457	23	0.254	YIVRVGYVLHLVLVFPVIHFSLR
	477-496	20	-0.851	RSLTLTAVLLALLYLASTMI
	505-526	22	0.499	FTGATTAVSLGFIFPSLIALKL
	539-561	23	-0.907	ILSWAMLVLAVLVSIIGVTGNIY
LcLcATL5a	52-72	21	2.112	AVFNLSTTIVGAGIMALPATM
	74-95	22	-0.63	VLGLGPGIVLIVFVAFLTEASI
	123-145	23	0.277	RMLLQICVVINNVGVLIVYMIII
	171-193	23	-0.935	WWNGRFLILLVTTLGVFAPLACF
	204-226	23	-1.518	ALSVALAVVFVVITAGITIVKLI
	242-263	22	0.87	LTSVWKLFTVVPILVTAYICHY
	282-304	23	0.373	VRTSLALCSTVYITTSFFGFLLF
	333-355	23	-1.528	RVSYAIHLMLVFPIIFFALRLNL
	371-391	21	-0.373	RRFALISAGLIGVVFLGANFI
	400-420	21	-0.017	FTGATAAVCIGFIFPAAITLR
	431-450	20	0.648	KILSVFMIVLAVFSNAVAIY
LcLcATL5b	46-67	22	2.911	FAGAVFNLSTTIVGAGIMSLPA
	68-90	23	-0.298	TMKVLGLGPGIAMIIFFAFLTEA
	120-142	23	0.371	RILLQICVVINNVGVLVVYMIII
	172-194	23	-0.862	RAFVLFVTTLVVFAPLACFKRVV
	211-233	23	0.104	VRTSLALCSTVYIATSFFGFLLF
	262-284	23	-0.978	RVSYAVHLMLVFPIVFFALRLNL
	300-320	21	-0.501	TRFALISIGLICITYLGANFI
	329-349	21	0.963	FTGATAAVCIGYIFPAAITLR
	360-379	20	0.647	KVLSVFMIVLAVLSNAVAIY
LcLcATL5c	46-67	22	2.911	FAGAVFNLSTTIVGAGIMSLPA
	68-90	23	-0.095	TMKVLGLGPGIAMIVFFAFLTEA
	120-142	23	0.371	RILLQICVVINNVGVLVVYMIII
	168-190	23	-0.82	WWNGRAFVLFVTTLVVFAPLACF
	201-223	23	-1.231	ALSVGLAVAFVVITAGITIIKLI
	239-260	22	1.127	LASVWKLFTVVPVLVTAYICHY
	279-301	23	0.104	VRTSLALCSTVYIATSFFGFLLF
	330-352	23	-0.978	RVSYAVHLMLVFPIVFFALRLNL
	368-388	21	-0.501	TRFALISIGLICITYLGANFI
	397-417	21	0.963	FTGATAAVCIGYIFPAAITLR
	428-447	20	0.647	KVLSVFMIVLAVLSNAVAIY
LcLcATL7a	32-50	19	2.918	AVFNLATSIIGAGIMSIPA
	51-73	23	-0.472	TLKVLGVGPAIVLIFAVAYMCDV
	104-126	23	-1.874	LALQICIMVTTMGCLIIYLIIIG
	154-176	23	-3.956	TRAFALLIVALFVMLPLLLLRRV
	184-206	23	-1.972	AISVLLAVVFVVISSAMALYALF
	225-243	19	1.3	FFDLFTAVPVIVTAFTFHF
	262-284	23	-2.168	VRISLILCAIIYAAVGFFGYLLF
	311-333	23	0.607	AVRLSYALHLMLVYPLLNFSLRI
	350-371	22	-3.418	ATRFILLTVFLIVFVYVAAIVF
	377-399	23	0.349	LFQFLGSTSAVCIAFIFPGAIVL
	411-431	21	-0.883	RIFAATMIIVAVIASSIAITT
LcLcATL7b	32-50	19	2.918	AVFNLATSIIGAGIMSIPA
	51-73	23	-0.805	TLKVLGVGPAIVLIFAIAYMCDV
	104-126	23	-1.874	LALQICIMVTTMGCLIIYLIIIG
	154-176	23	-3.956	TRAFALLIVALFVMLPLLLLRRV
	184-206	23	-1.972	AISVLLAVVFVVISSAMALYALF
	225-243	19	1.3	FFDLFTAVPVIVTAFTFHF
	262-284	23	-2.168	VRISLILCAIIYAAVGFFGYLLF
	311-333	23	0.607	AVRLSYALHLMLVYPLLNFSLRI
	350-371	22	-2.639	ATRFILLTVFLIGFVYVAAIVF
	377-399	23	0.349	LFQFLGSTSAVCIAFIFPGAIVL
	411-431	21	-0.883	RIFAATMIIVAVIASSIAITT
LcLcATL7c	49-71	23	-0.663	TLKVLGVGPAVVLIVFIAYTCDV
	102-124	23	-0.096	LALQTCIMISNMGCMIIYLIIIG
	149-171	23	-4.354	WWTTRAFVLLLVALFVMLPLILL
	182-204	23	-1.554	AISVLLAVVFLVISSAMAISALF
	223-241	19	1.174	FLDLFTAVPVIVTAFTFHF
	260-282	23	-1.525	VRISLIICSAIYIAVGFFGYFLF
	310-332	23	0.917	TVRLSYAIHIMLVYPLLNYSLRI
	349-370	22	-1.098	TTRFATITGFLLGLVYLAAIVF
	379-399	21	0.125	FLGSTTTVCIAFIFPAAIVLR
	410-430	21	-0.693	KIFAAIMIILAVISSSLAITT
LcLcATL7d	49-71	23	-0.663	TLKVLGVGPAVVLIVFIAYTCDV
	102-124	23	-0.096	LALQTCIMISNMGCMIIYLIIIG
	149-171	23	-4.354	WWTTRAFVLLLVALFVMLPLILL
	182-204	23	-1.554	AISVLLAVVFLVISSAMAISALF
	223-241	19	1.174	FLDLFTAVPVIVTAFTFHF
	260-282	23	-1.609	VRISLIICSAIYIAVGFFGYLLF
	310-332	23	0.917	TVRLSYAIHIMLVYPLLNYSLRI
	349-370	22	-1.098	TTRFATITGFLLGLVYLAAIVF
	379-399	21	0.125	FLGSTTTVCIAFIFPAAIVLR
	410-430	21	-0.693	KIFAAIMIILAVISSSLAITT
LcLcATL8a	87-107	21	2.972	SVINMVGMLIGLGQLSTPYAL
	110-128	19	-0.244	GGWASAFLLVGLGIICAYT
	157-179	23	0.085	RIIASTFIYMEIFLALVSYTISL
	199-220	22	-0.926	LSTSQLLTVIAVLIALPSLWLR
	227-249	23	-1.963	FLSFGGILMSVLIFTTIVWTAIF
	301-322	22	1.104	ITSFTLVTALYTSLAFMGAKLF
	380-402	23	-1.989	RMIIRGTIGSVVLILILGLALSI
	408-430	23	-0.054	VLGLTGSLVSIAVSIILPCAFYM
	441-461	21	0.205	VVALNAVLIGCGFLFGVFGTI
LcLcATL8b	45-67	23	1.093	RLGSAYGVNILCGVGLLATPYAI
	70-92	23	-0.4	GGWMGLLILTGFGAISCYTGILL
	152-174	23	0.643	LYFLQIILYVELYTCCVEYITLM
	199-217	19	0.295	FFAVMTTILVLPTVWLRNL
	219-241	23	-1.97	FLSYLSAGGVIASLLVVICLLWV
	254-272	19	1.944	TLLDVANLPVALGLYGFCY
	295-317	23	-1.31	LIASFIICWLLYTGVAVAGYLMF
	368-386	19	2.419	TPRLRSHLISVLIRTALVL
	389-411	23	-1.383	LLVALRIPFFGFVMALLGSLLTM
	412-430	19	2.537	IVALIFPCASYLSIMRGRV
	466-484	19	-1.681	LGSLMASLLLLLLPLLLFF
LcLcATL9	21-41	21	2.215	LKATGVNVLAGIGILSTPFTI
	46-68	23	-2.204	WVSLALLALFAVVCCYTGMLMRY
	86-108	23	0.886	AYGRYGRLLVSIVLYMELYSYCV
	134-155	22	-0.125	FDSLHFFGMVTALIVLPTVWLR
	162-184	23	-0.965	YLSAGGVLATVLIFLSVIFVGTV
	286-308	23	-0.849	ALQVVLSILIVVLGVVSAVFGTY
LcLcAVT6	41-60	20	2.624	FAGAVFNLSTTIVGAGIMAL
	62-83	22	-0.694	ATLKVLGLIPGLVMIVLAGILT
	121-143	23	0.362	RAILQTCIVVNNLGMLIIYMIII
	169-191	23	-1.132	WWTTRSSLLLLTTVLVFAPLISL
	202-224	23	-1.751	AVSVAFAMVFVVIMVGVAIVKLM
	243-263	21	1.398	FWKLFTTVPILVTAYICHYSV
	280-302	23	0.846	VRSSIVLCSSVYVATSFFGFLLF
	329-351	23	-0.984	IVRISYAAHLMLVFPIVFFTLRL
	370-389	20	0.89	RFFSMTVALMGLSFLGANFV
	398-418	21	0.341	FTGATASIAIGFIFPAAIALR
	429-447	19	0.692	RVLSWVMIVLAVTSSTVAI
LcLcGAT1a	1-21	21	0.996	MYGRPLLLGAAMAMAAVAAGC
	37-59	23	1.947	LCYGAVVGSIVLGGQSMKFIYVL
	66-88	23	-0.188	MKLYEFVAIFGAVLLLLAQIPSF
	91-111	21	0.91	LRHINLISLILSLAYSIFATA
	175-197	23	1.195	LCMSYVVVTSTFFSVAVSGYWAF
	220-241	22	-0.36	WFVLMTNILVLLQVSAVAVVYL
	268-289	22	-0.036	RLVSRSFAVIIATIISAMLPFF
	295-317	23	-0.267	FLGALGIFPLNFILPMIFYNLTF
	324-346	23	-0.05	LLFWGNATIAVVFSIVGMIGVIS
LcLcGAT1b	30-52	23	1.59	YAVCYGAVVGCTLLGGQTLKFIY
	61-83	23	-0.378	MKLYEFVAIFGILMLVLAQIPSF
	85-103	19	1.632	SLRHINLISLILSLCYSAC
	129-147	19	2.08	ASRLFGIFNAISIIATTYG
	170-192	23	-0.29	LCVCYMVVTATFFSVAISGYWAF
	215-236	22	0.572	WFLLMTNIFTLLQVSAVGVVYL
	263-284	22	0.619	RLVSRSVTVIVATTIAAMLPFF
	290-312	23	0.983	LIGAFGFLPLDFVLPVVFYNVAF
	319-340	22	-0.765	LLFWGNAGIALVFSLVALMGAI
LcLcGAT1c	22-43	22	1.73	RFYVGPIQFAVCYGAVVGCTLM
	45-63	19	2.488	GQSLKVELFIILQIIYVLS
	69-91	23	-0.524	MKLYQFVAIFGILMLVLAQIPSF
	99-121	23	1.627	LISLILSLCYSACSTVGAIYVGY
	137-155	19	2.774	ASRMFGIFNAISIIATSYG
	178-200	23	0.281	LCVCYMVVTATFFSVAISNYWAF
	223-244	22	0.362	WFLLITNIFTLLQVSAVGVVYL
	277-299	23	0.231	VAVIAATTIAAMLPFFAYINALI
	301-320	20	2.626	AFGYMPLDFVLPMVFYNVAF
	327-348	22	0.283	LLFWGNAGIVSVFSVVTLMGAI
LcLcGAT2	33-54	22	1.794	AGFHLTTAIVGPTILTLPYAFR
	56-78	23	-0.119	MGWSLGIFSLTVTAVVTFYSYYL
	99-120	22	1.896	LAADVFGSGWMFYFVICVQTAV
	122-144	23	2.356	TGVSIGCILLAGECLEIMYSSLY
	149-171	23	-0.299	LKLYQFIAMVTVVMILLSQLPSF
	174-196	23	-0.496	LRYLSLASLLLSLGYTTLVVIAC
	218-239	22	1.974	IRMFDAFTSISILASLLGNGIL
	258-280	23	0.183	LVMCYTVVFITFYSTAISGYWAF
	303-325	23	-1.225	TWQLGLAVIFVLLQLFSIGLVYS
	352-373	22	-1.58	RLLLRTVYMVCCAFLAAMLPFF
	376-397	22	1.44	INGIVGAVGFIPLDFILPMLLY
	409-429	21	0.761	TFWLNASIAVVFTGTGILGAF
LcLcGAT4	62-84	23	2.214	LPFALASLGWPLGSCGYWSITIF
	115-133	19	0.253	GTLTLQTFIIFFGAFELLL
	142-164	23	1.895	LRWVNALCTGSTIGFAGTTIGVT
	188-207	20	2.848	IFKAFNALGAIAFSFGDAML
	226-248	23	0.923	VSAAYTIIVLSYWQLAFSGYWAF
	265-287	23	0.761	WMIVMANLFAVIQISGCFQIYCR
	310-331	22	-0.623	ILVRLVLTSGYMVLVTLIAAAM
	333-353	21	2.359	FFGDFVSICGAVGFTPLDFVF
	379-401	23	-1.006	IAIAACYSVVAILGCIGAIRIII
LcLcLAX2	60-82	23	0.574	ILFQLFYGLLGSWTAYLISILYV
	123-144	22	0.742	CTFLLFGSVIQLIACASNIYYI
	151-170	20	1.064	RTWTYIFGACCATTVFIPSF
	173-193	21	-0.359	YRIWSFLGLIMTTYTAWYLTI
	245-265	21	0.101	FKAIYLLATLYVLTLTLPSAA
	296-318	23	1.566	ILMLIHQQFITFGFACTPLYFVW
	333-354	22	-1.332	RALARLPVVIPIWFLAIIFPFF
	360-382	23	1.461	TVGSLLVSFTVYIIPALAHMLTF
	405-427	23	-0.718	TYTINVFVVVWVFVVGFGFGGWA
LcLcLAX5a	72-94	23	0.86	ILFQLFYGLMGSWTAYLISILYV
	131-150	20	0.599	LFFNCTFLLFGSVIQLIACA
	163-182	20	1.064	RTWTYIFGACCATTVFIPSF
	185-205	21	0.284	YRIWSFLGLVMTTYTAWYMTI
	261-283	23	-0.06	YLIATLYVLTLTLPSAISVYWAF
	307-329	23	0.591	VILMLIHQFITFGFACTPLYFVW
	344-365	22	-1.332	RALARLPVVIPIWFLAIIFPFF
	371-393	23	1.631	TVGSLLVSFTVYIIPALAHMITF
	416-438	23	-0.381	LYSMNIFVVGWVLVVGFGFGGWA
LcLcLAX5b	6-27	22	1	LLIKLTLLGFVEELVAQVLLTL
	40-62	23	1.027	ILFQLFYGLMGSWTAYLISVLYV
	99-118	20	0.515	LLFNCTFLLFGSVIQLIACA
	131-150	20	1.064	RTWTYIFGACCATTVFIPSF
	153-173	21	-0.209	YRMWSFLGLLMTTYTAWYLTI
	227-249	23	-0.021	LIYLMATLYVLTLTLPSAISVYW
	275-297	23	0.591	VILMLIHQFITFGFACTPLYFVW
	312-333	22	-1.332	RALARLPVVIPIWFLAIIFPFF
	339-361	23	1.631	TVGSLLVSFTVYIIPALAHMITF
	389-409	21	-0.065	FFVVGWVFVVGFGFGGWASML
LcLcLHT1	142-164	23	2.602	WWYSAFHNVTAMVGAGVLSLPFA
	168-189	22	-1.026	LGWGPGIAVLIISWIVTLYTLW
	218-240	23	2.085	LGLWIVVPQQLVVEVGVCIVYMV
	260-279	20	0.978	IKTTFFIMIFASVHFVLSQL
	282-304	23	2.067	FNSISGVSLAAAVMSLSYSTIAW
	372-394	23	-1.413	VIVAYIIVALCYFPVALVGYWAF
	410-432	23	0.857	RWLIAMANMMVVVHVIGSYQIYA
	462-484	23	-0.815	LYVAFTMFVAITFPFFGGLLGFF
	487-506	20	1.405	FAFAPTTYFLPCVMWLAICK
	510-530	21	-1.032	FSISWIINWICIILGVILMVV
LcLcLHT2	33-55	23	2.813	WYYSAFHNVTAMVGAGVLSLPYA
	59-80	22	-1.621	LGWGPGVVILILSWIITLYTLW
	109-131	23	2.94	LGLWIVVPQQLLVEVGVNIVYMV
	151-170	20	0.591	IKLTFFIMIFASCHFVLSQL
	176-197	22	1.786	ISGISLAAAVMSLSYSTIAWAA
	263-285	23	-1.7	VIVAYIIVALCYFPVALIGYWAF
	301-323	23	0.246	AWLIAAANFFVVIHVIGSYQIFA
	353-375	23	-0.058	TYVALTMFIGMTFPFFGGLLGFL
	378-397	20	1.371	FAFAPTSYFLPCIMWLTIYK
	470-489	20	0.398	LDCNFVGCLVGWILVLIVMD
	525-547	23	2.813	WYYSAFHNVTAMVGAGVLSLPYA
	551-572	22	-1.589	LGWGPGIAILILSWIITFYTLW
	597-619	23	1.841	FNSISGVSLAAAVMSLTYSTIAW
	687-709	23	-1.912	VIFAYIIVAICYFPVALIGYWAF
	725-747	23	0.34	AWLIAAANFFVVIHVIGSYQIYA
	777-799	23	-0.16	SYVALTMFIAMTFPFFGGLLGFF
	802-821	20	0.982	FAFAPTTYFLPCIMWLAIYK
	830-852	23	-1.857	LRIGYSCIILGILLMFISSIGAL
LcLcLHT3	42-64	23	2.482	YYSAFHNVTAMVGAGVLGLPFAL
	67-88	22	-0.906	LGWVPGIIALCISWVVTLYTLW
	159-177	19	0.416	IRKTYFILIFAFVQLILSQ
	184-205	22	1.259	LKSISLIAAVMSFSYSAIAFIT
	227-249	23	2.405	ITFDVFSALGTIAFAYAGHSVVL
	271-293	23	-0.786	VMVAYAIVAVCYFSVAVAGYWAF
	309-327	19	1.561	PWLIAIANFMVLLHVVGSY
	339-361	23	-0.184	SYVVFTTLVAVCVPFFGGLLGFF
	364-383	20	1.409	LVFAPNSYFLPCIIWLVLRK
	391-413	23	-0.756	WTLSWFAIISGMLLMTLAPIGGL
LcLcLHT4	1-21	21	2.639	MTGICLTVLPTAFTLRPISGF
	49-71	23	2.7	WWYSAFHNVTAMVGAGVLSLPYA
	74-96	23	-0.177	YLGWGPGAAVLVMSWCITLYTMW
	125-147	23	2.784	LGLWVVLPQQLIVQVGCDIVYMV
	167-186	20	2.442	LHQSYWICIFGSIHFFLSQL
	193-215	23	2.434	AGVSLAAAVMSLSYSTVSWVACL
	279-301	23	0.049	AVVAYFITAICYFPTALVGYWAF
	318-340	23	1.41	WLIASANLMVVIHVIGSYQVYAM
	353-371	19	2.927	RFKLPPGLVLRLIARTAYV
LcLcLHT6	110-132	23	0.217	VTAGIGVQALVLPVAFTFLGWYV
	156-178	23	-1.7	FCRTWGILCLCFAFSWQLYTLWI
	216-238	23	0.292	MYLSAGTCTALIIIGGGSMKLFF
	251-270	20	-0.7	LTTIEWYLVFVCLAVVLAQL
	276-297	22	0.496	IAGVSLIGAITAVSYCTLIWVV
	318-336	19	0.57	TARVFGILNALGIIAFAFR
	364-386	23	-1.565	VKFAYLVIGMCLFPIALGGYWAY
	409-431	23	0.366	RAVLGLTSLLVVINCLSSFQIYA
	454-476	23	0.428	LRSGFRAFFGAVSFFIATAFPFL
	479-501	23	0.217	LAGLIGGIALPVTLAYPCFMWIL
	516-538	23	-0.96	LALGSLGMVLSVLVIAGGVWSIL
LcLcLHT8	120-142	23	-0.725	AFAFLGWSWGIISLTIAYFWQLY
	174-196	23	0.457	LGVWLALFPTVYLSAGTATALIL
	219-238	20	1.634	LSTVEWYLVFTSLCIVLSQL
	244-265	22	0.552	IAGLSLIGAITAITYSTMVWVL
	285-304	20	1.561	YSASVFSALNALGIIAFAFR
	332-354	23	-1.674	AKVAYFFIAMCLFPIAIGGFWAY
	397-419	23	-0.015	FRVFYGFVSFFIGVALPFLSSLA
	421-441	21	0.918	LLGGLTLPVTFAYPCFMWVLI
	451-470	20	0.178	WYLNWTLGVLGIAFSLAFSV
LcLcPorT1	65-87	23	-0.884	MYYITWVLQFLTLLLGNMGFILL
	136-155	20	2.015	VFNSFGAIAAILVCNTSGLL
	174-196	23	1.111	LYAQFSVGLAFYYGVSIVGYWAY
	260-282	23	0.515	RRFVLRALLFGANAFVTAMFPFM
	288-309	22	0.346	LFGSFTLFPLTFVFPSMLFIKV
	323-345	23	-0.86	WANIIFFSLLAVITTASAIRLIV
LcLcPorT2	41-63	23	0.559	IYYLTWALQYINLFMINTGYIIL
	81-101	21	-0.634	LKLPYCIAIAGVVCAMFAFGI
	106-128	23	-1.845	ALRVWLGLSTFFSLIYIVVAFVL
	151-170	20	2.605	TFSSIGAAASLVFAYNTGML
	189-211	23	0.609	LCFQFTAGVLPLYAVTFMGYWAY
	228-249	22	2.461	WVKVMANISAFLQTVIALHIFA
	275-297	23	0.867	FRVMVRGGYLTITTFVAALLPFL
	303-324	22	1.926	LTGALSTFPLTFVLANHMYLMV
	338-360	23	-0.28	WLNVCVFSCLSAAAAVAALRLIA
