# Supplementary material for: Identification, Phylogenetic and Expression Analyses of the AAAP Gene Family in Liriodendron chinense Reveal Their Putative Functions in Response to Organ and Multiple Abiotic Stresses
Source: Int J Mol Sci. 2022 Apr 26;23(9):4765. doi: 10.3390/ijms23094765 (PMC9100865; doi:10.3390/ijms23094765)
Supplement: Supplementary file 1 [file ijms-23-04765-s001.zip › Table S4.xls]

## Sheet: Sheet1
Table S4. Ka/Ks values of LcAAAP gene pairs
	Gene1	Gene2	Ka	Ks	Ka/Ks
Lc & Lc	LcAPP4a	LcAPP4b	0.183094	1.80135	0.101643
	LcAUX1a	LcAUX1b	0.032726	0.681785	0.048
	LcLAX5a	LcLAX5b	0.045167	0.687229	0.065724
	LcLHT2	LcLHT1	0.121221	1.0379	0.116794
	LcATL5a	LcATL5c	0.091239	0.682763	0.133632
	LcLAX2	LcLAX5b	0.103653	4.32317	0.023976
	LcGAT1a	LcGAT1c	0.234332	0.89385	0.26216
Lc & At	LcAPP4b	AT1G77380.1	0.245513	4.37452	0.056123
	LcAPP9	AT5G63850.1	0.153363	4.36432	0.03514
	LcAPP4a	AT1G77380.1	0.171918	4.41489	0.038941
	LcAPP4a	AT5G63850.1	0.161263	4.36011	0.036986
	LcATL12b	AT3G28960.1	0.439394	2.64746	0.165968
	LcATL12b	AT5G15240.1	0.429422	1.80462	0.237958
	LcLHT3	AT1G71680.1	0.263781	2.16968	0.121576
	LcAPP1a	AT1G10010.1	0.256454	4.46453	0.057442
	LcGAT2	AT5G41800.1	0.178086	4.41431	0.040343
	LcAUX1b	AT5G01240.1	0.11089	3.17844	0.034888
Lc & Os	LcAUX1b	LOC_Os05g37470.1	0.109273	4.13403	0.026433
	LcGAT2	LOC_Os05g50920.1	0.223165	4.37208	0.051043
	LcATL12b	LOC_Os06g12320.1	0.325044	4.32189	0.075209
	LcAPP2	LOC_Os06g36180.1	0.249634	2.90699	0.085874
Lc & Vv	LcLHT2	VIT_201s0010g02490.1	0.168859	2.17472	0.077646
	LcATL12b	VIT_201s0026g02500.1	0.226549	1.34231	0.168775
	LcGAT2	VIT_202s0025g01230.1	0.144174	2.05221	0.070253
	LcANT2	VIT_203s0038g03900.1	0.210358	2.30615	0.091216
	LcGAT4	VIT_207s0141g00640.1	0.155776	1.3606	0.114491
	LcATL8b	VIT_208s0007g00700.1	0.260781	4.33445	0.060165
	LcAUX1b	VIT_208s0007g02030.1	0.062786	2.30553	0.027233
	LcAUX1a	VIT_208s0007g02030.1	0.051289	1.5451	0.033195
	LcATL1a	VIT_209s0002g08410.1	0.219912	2.64387	0.083178
	LcATL1a	VIT_211s0118g00530.1	3.08565	1.55446	1.98503
	LcATL8b	VIT_213s0019g01980.1	0.616599	2.54693	0.242095
	LcPorT2	VIT_213s0019g03220.1	0.171729	1.49171	0.115122
	LcAUX1b	VIT_213s0067g00330.1	0.066727	1.54674	0.043141
	LcAUX1a	VIT_213s0067g00330.1	0.07336	1.52904	0.047978
	LcATL5a	VIT_214s0083g00740.1	0.136563	1.08431	0.125945
	LcATL5c	VIT_214s0083g00740.1	0.142707	1.23962	0.115121
	LcATL12b	VIT_214s0108g00610.1	4.39572	1.25956	3.48989
	LcATL15	VIT_214s0108g00610.1	2.04476	2.47782	0.825226
	LcLHT2	VIT_214s0171g00400.1	0.129171	2.27773	0.056711
	LcAPP4a	VIT_218s0001g02020.1	0.133954	2.26888	0.05904
	LcAPP1a	VIT_218s0001g08270.1	0.180323	2.09435	0.0861
	LcAVT6	VIT_218s0001g08570.1	0.163801	1.64402	0.099634
	LcLHT8	VIT_218s0001g11300.1	0.038905	1.74778	0.02226
	LcAPP7c	VIT_211s0118g00530.1	1.85929	2.1855	0.850739
