# Supplementary material for: Identification, Phylogenetic and Expression Analyses of the AAAP Gene Family in Liriodendron chinense Reveal Their Putative Functions in Response to Organ and Multiple Abiotic Stresses
Source: Int J Mol Sci. 2022 Apr 26;23(9):4765. doi: 10.3390/ijms23094765 (PMC9100865; doi:10.3390/ijms23094765)
Supplement: Supplementary file 1 [file ijms-23-04765-s001.zip › Table S5.xls]

## Sheet: Sheet1
Table S5. Summary for codon usage bias of 52 LcAAAP genes
Amino acid	Codon	Count	RSCU	RFSC	Ratio
					Lc/At	Lc/Os	Lc/Atr
Phe	UUU	775	0.82	0.395	0.83	2.73		0.79
	UUC	1187	1.18	0.605	1.16	0.71		1.22
Leu	UUA	236	0.45	0.072	0.52	3.66		0.59
	UUG	727	1.33	0.2217	1.11	2.51		0.77
	CUU	688	1.24	0.2098	0.84	2.49		1.18
	CUC	813	1.49	0.2479	1.06	0.55		1.44
	CUA	340	0.65	0.1037	1.03	2.41		0.99
	CUG	475	0.84	0.1449	1.85	0.46		1.09
Ile	AUU	806	1.06	0.3506	0.95	1.85		0.85
	AUC	972	1.24	0.4228	1.08	0.62		1.46
	AUA	521	0.7	0.2266	0.95	1.77		0.77
Met	AUG	920	1	1	1	1		1
Val	GUU	705	1.15	0.2963	0.77	2.8		0.87
	GUC	624	0.99	0.2623	1.14	0.64		1.55
	GUA	340	0.62	0.1429	1.09	3.81		1.08
	GUG	710	1.24	0.2984	1.18	0.67		0.84
Ser	UCU	490	1.24	0.2784	0.82	2.28		0.82
	UCC	465	1.08	0.2642	1.3	0.61		1.23
	UCA	429	1.12	0.2438	0.83	1.65		0.77
	UCG	376	0.87	0.2136	1.31	0.72		1.61
Pro	CCU	399	1.19	0.293	0.84	2.53		0.95
	CCC	313	0.88	0.2298	1.88	0.92		0.99
	CCA	431	1.33	0.3164	0.96	2.17		0.88
	CCG	219	0.6	0.1608	0.81	0.33		1.64
Thr	ACU	430	0.98	0.2445	0.86	2.23		0.81
	ACC	450	1.02	0.2558	1.13	0.63		0.99
	ACA	540	1.26	0.307	0.98	2.58		0.89
	ACG	339	0.74	0.1927	1.09	0.52		2.03
Ala	GCU	770	1.2	0.2973	0.82	2.98		0.82
	GCC	659	0.99	0.2544	1.15	0.61		1.02
	GCA	804	1.27	0.3104	1.27	2.94		1.02
	GCG	357	0.54	0.1378	0.79	0.36		1.66
Tyr	UAU	544	1	0.4743	1.13	3.02		0.84
	UAC	603	1.01	0.5257	0.9	0.62		1.21
TER	UAA	22	0.99	0.5116	0.83	1.23		1
	UAG	21	0.94	0.4884	1.29	0.98		1
His	CAU	320	1.07	0.5614	1.01	2.13		0.87
	CAC	250	0.93	0.4386	0.98	0.6		1.23
Gln	CAA	391	0.98	0.4728	0.8	2.63		0.84
	CAG	436	1.02	0.5272	1.29	0.64		1.2
Asn	AAU	520	0.96	0.5034	1.07	2.15		0.82
	AAC	513	1.04	0.4966	0.94	0.65		1.28
Lys	AAA	499	0.83	0.396	0.75	2.51		0.85
	AAG	761	1.17	0.604	1.27	0.72		1.13
Asp	GAU	522	1.07	0.5541	0.9	2.23		0.84
	GAC	420	0.9	0.4459	1.17	0.59		1.3
Glu	GAA	462	0.89	0.4481	0.84	2.44		0.88
	GAG	569	1.08	0.5519	1.18	0.68		1.13
Cys	UGU	255	0.95	0.4381	0.78	2.9		0.9
	UGC	327	1.05	0.5619	1.27	0.66		1.1
TER	UGA	24	1.07	1	1	1		1
Trp	UGG	560	0.97	1	1	1		1
Arg	CGU	130	0.68	0.211	0.61	2.34		1.12
	CGC	129	0.58	0.2094	1.08	0.46		1.08
	CGA	153	0.82	0.2484	0.83	2.92		0.73
	CGG	204	0.98	0.3312	2.04	0.89		1.2
Ser	AGU	260	0.64	0.3951	0.78	2.87		0.82
	AGC	398	1.04	0.6049	1.23	0.7		1.16
Arg	AGA	298	1.56	0.5274	0.77	1.9		1.77
	AGG	267	1.39	0.4726	1.51	0.65		0.67
Gly	GGU	466	0.83	0.2034	0.68	1.91		0.88
	GGC	557	0.99	0.2431	1.78	0.48		1.16
	GGA	692	1.2	0.3021	0.75	2.38		1.05
	GGG	576	0.98	0.2514	1.56	0.98		0.92
Notes: At: Arabidopsis thaliana; Os: Oryza sativa; Atr: Amborella trichopoda. Shadow entries in the table signify RSCU >1; signa dash values represent the high-frequency of RSCU in the synonymous codons; the double-underline values indicate ratios ≤0.5 or ≥2.
