# Supplementary material for: Identification, Phylogenetic and Expression Analyses of the AAAP Gene Family in Liriodendron chinense Reveal Their Putative Functions in Response to Organ and Multiple Abiotic Stresses
Source: Int J Mol Sci. 2022 Apr 26;23(9):4765. doi: 10.3390/ijms23094765 (PMC9100865; doi:10.3390/ijms23094765)
Supplement: Supplementary file 1 [file ijms-23-04765-s001.zip › Table S6.xls]

## Sheet: Sheet1
Table S3 Functions of the cis-acting elements in the promoter of LcAAAP genes
Classification of cis-elements	Name of cis-elements	Functions of the cis-elements	LcAAAP genes
environmental stress-related elements	LTR	cis-acting element involved in low-temperature responsiveness	Lchi00592;Lchi00907;Lchi01730;Lchi01732;Lchi02035;Lchi02902;Lchi02903;Lchi04338;Lchi08727;Lchi12202;Lchi13365;Lchi13826;Lchi13928;Lchi14454;Lchi16226;Lchi16229;Lchi16887;Lchi18276;Lchi18277;Lchi19559;Lchi20114;Lchi20962;Lchi22116;Lchi23105;Lchi25677;Lchi28875;Lchi29396;Lchi29438;Lchi30379;Lchi31213;Lchi32115;Lchi33844;Lchi34889
environmental stress-related elements	MBS	MYB binding site involved in drought-inducibility	Lchi00592;Lchi00907;Lchi01730;Lchi01732;Lchi02902;Lchi02903;Lchi04257;Lchi05928;Lchi08727;Lchi09378;Lchi10219;Lchi10341;Lchi12202;Lchi13365;Lchi13928;Lchi16175;Lchi16222;Lchi16226;Lchi16229;Lchi16887;Lchi16889;Lchi18276;Lchi18277;Lchi19559;Lchi20114;Lchi23105;Lchi25213;Lchi25677;Lchi28875;Lchi29437;Lchi29438;Lchi29446;Lchi30379;Lchi31213;Lchi32115;Lchi32419;Lchi34889
environmental stress-related elements	TC-rich repeats	cis-acting element involved in defense and stress responsiveness	Lchi02902;Lchi02904;Lchi04257;Lchi04257;Lchi09378;Lchi10219;Lchi12202;Lchi13826;Lchi16175;Lchi16887;Lchi18276;Lchi18277;Lchi19559;Lchi20962;Lchi25677;Lchi29438;Lchi29446;Lchi30378;Lchi31214;Lchi29438;Lchi29446;Lchi30378;Lchi31214
hormone-responsive elements	ABRE	cis-acting element involved in the abscisic acid responsiveness	Lchi00592;Lchi00592;Lchi00592;Lchi00907;Lchi00907;Lchi00907;Lchi00907;Lchi01730;Lchi01730;Lchi01730;Lchi01732;Lchi01732;Lchi02035;Lchi02035;Lchi02035;Lchi02035;Lchi02902;Lchi02902;Lchi02902;Lchi02903;Lchi02903;Lchi02903;Lchi02904;Lchi02904;Lchi03159;Lchi03159;Lchi03159;Lchi03159;Lchi04257;Lchi04257;Lchi04257;Lchi04338;Lchi04338;Lchi04338;Lchi05928;Lchi08727;Lchi08727;Lchi09378;Lchi10104;Lchi10104…
hormone-responsive elements	AuxRR-core	cis-acting regulatory element involved in auxin responsiveness	Lchi00907;Lchi01730;Lchi02903;Lchi02904;Lchi03159;Lchi10104;Lchi12202;Lchi13826;Lchi14454;Lchi16175;Lchi16222;Lchi16226;Lchi16888;Lchi18277;Lchi20114;Lchi22116;Lchi23105;Lchi25677;Lchi29396;Lchi29446;Lchi30379;Lchi31213;Lchi32115;Lchi34889
hormone-responsive elements	CGTCA-motif	cis-acting regulatory element involved in the MeJA-responsiveness	Lchi00907;Lchi00907;Lchi00907;Lchi00907;Lchi01730;Lchi01730;Lchi01730;Lchi01732;Lchi02035;Lchi02902;Lchi02902;Lchi02902;Lchi02902;Lchi02903;Lchi02903;Lchi02904;Lchi03159;Lchi03159;Lchi03159;Lchi04257;Lchi04257;Lchi04338;Lchi05928;Lchi08727;Lchi09378;Lchi10104;Lchi10104;Lchi10104;Lchi10104;Lchi10104;Lchi10219;Lchi10341;Lchi10341;Lchi10700;Lchi10700;Lchi10700;Lchi12202;Lchi12202;Lchi12202;Lchi12202…
hormone-responsive elements	GARE-motif	gibberellin-responsive element	Lchi00592;Lchi03159;Lchi10104;Lchi10341;Lchi13928;Lchi14454;Lchi16889;Lchi18277;Lchi22116;Lchi29396;Lchi30379;Lchi31213
hormone-responsive elements	P-box	gibberellin-responsive element	Lchi01730;Lchi01732;Lchi02902;Lchi02903;Lchi02904;Lchi05928;Lchi08727;Lchi10219;Lchi10700;Lchi12202;Lchi13365;Lchi16175;Lchi16222;Lchi16229;Lchi19559;Lchi20114;Lchi20962;Lchi25213;Lchi28875;Lchi29437;Lchi29446;Lchi31213;Lchi32115;Lchi32419
hormone-responsive elements	SARE	cis-acting element involved in salicylic acid responsiveness	Lchi09378
hormone-responsive elements	TATC-box	cis-acting element involved in gibberellin-responsiveness	Lchi01730;Lchi01730;Lchi02903;Lchi02904;Lchi09378;Lchi16887;Lchi16888;Lchi25677;Lchi28875;Lchi29437;Lchi33844
hormone-responsive elements	TCA-element	cis-acting element involved in salicylic acid responsiveness	Lchi00592;Lchi00907;Lchi01730;Lchi01732;Lchi02035;Lchi02904;Lchi04257;Lchi08727;Lchi09378;Lchi10104;Lchi10219;Lchi10341;Lchi10700;Lchi10700;Lchi16222;Lchi16226;Lchi16888;Lchi16889;Lchi18276;Lchi18277;Lchi19559;Lchi20114;Lchi22116;Lchi25213;Lchi28875;Lchi29438;Lchi30378;Lchi30378;Lchi31214;Lchi31214;Lchi32419;Lchi33844;Lchi34889
hormone-responsive elements	TGA-box	part of an auxin-responsive element	Lchi10219
hormone-responsive elements	TGACG-motif	cis-acting regulatory element involved in the MeJA-responsiveness	Lchi00907;Lchi01730;Lchi01732;Lchi02902;Lchi02904;Lchi03159;Lchi04257;Lchi04338;Lchi08727;Lchi09378;Lchi10104;Lchi10219;Lchi10341;Lchi10700;Lchi12202;Lchi13365;Lchi13826;Lchi13928;Lchi14454;Lchi16175;Lchi16222;Lchi16226;Lchi16229;Lchi16887;Lchi16888;Lchi16889;Lchi18276;Lchi19559;Lchi20114;Lchi20962;Lchi22116;Lchi23105;Lchi25677;Lchi28875;Lchi29396;Lchi29437;Lchi29446;Lchi30378;Lchi30379;Lchi31213…
hormone-responsive elements	TGA-element	auxin-responsive element	Lchi01730;Lchi02904;Lchi04257;Lchi04338;Lchi04338;Lchi10219;Lchi10341;Lchi12202;Lchi12202;Lchi12202;Lchi13928;Lchi14454;Lchi16175;Lchi16222;Lchi16229;Lchi18276;Lchi20114;Lchi20962;Lchi23105;Lchi29396;Lchi30378;Lchi30378;Lchi31214;Lchi31214;Lchi31214;Lchi32115;Lchi32115
others	3-AF1 binding site	light responsive element	Lchi05928;Lchi10219;Lchi13928;Lchi28875
others	3-AF3 binding site	part of a conserved DNA module array (CMA3)	Lchi14454
others	AAAC-motif	light responsive element	Lchi04338;Lchi13826;Lchi16889;Lchi29446;Lchi33844
others	AACA_motif	involved in endosperm-specific negative expression	Lchi10104;Lchi16888
others	AAGAA-motif		Lchi00592;Lchi00592;Lchi00907;Lchi01732;Lchi02035;Lchi02903;Lchi05928;Lchi05928;Lchi09378;Lchi10219;Lchi10341;Lchi12202;Lchi13826;Lchi14454;Lchi16175;Lchi16222;Lchi16888;Lchi16889;Lchi16889;Lchi18276;Lchi18277;Lchi19559;Lchi20114;Lchi23105;Lchi25213;Lchi25677;Lchi28875;Lchi29396;Lchi29437;Lchi30379;Lchi31213;Lchi32115;Lchi32419;Lchi34889
others	A-box	cis-acting regulatory element	Lchi00592;Lchi00907;Lchi01730;Lchi01732;Lchi02035;Lchi02902;Lchi02903;Lchi02904;Lchi03159;Lchi04257;Lchi04338;Lchi05928;Lchi08727;Lchi09378;Lchi10104;Lchi10219;Lchi10341;Lchi10700;Lchi12202;Lchi13365;Lchi13826;Lchi13928;Lchi14454;Lchi16222;Lchi16226;Lchi16887;Lchi16888;Lchi16889;Lchi18276;Lchi18277;Lchi19559;Lchi20114;Lchi20962;Lchi22116;Lchi23105;Lchi25213;Lchi28875;Lchi29396;Lchi29438;Lchi29446…
others	A-box	sequence conserved in alpha-amylase promoters	Lchi16888
others	ABRE2		Lchi00907;Lchi13826
others	ABRE3a		Lchi00592;Lchi00907;Lchi02902;Lchi02903;Lchi02904;Lchi03159;Lchi10700;Lchi12202;Lchi13826;Lchi13928;Lchi14454;Lchi16222;Lchi16226;Lchi16229;Lchi16888;Lchi16889;Lchi18276;Lchi18277;Lchi20962;Lchi22116;Lchi25213;Lchi25677;Lchi28875;Lchi29396;Lchi29446;Lchi30378;Lchi30379;Lchi31213;Lchi31214;Lchi32115;Lchi34889
others	ABRE4		Lchi00592;Lchi00907;Lchi02902;Lchi02903;Lchi02904;Lchi03159;Lchi10700;Lchi12202;Lchi13826;Lchi13928;Lchi14454;Lchi16222;Lchi16226;Lchi16229;Lchi16888;Lchi16889;Lchi18276;Lchi18277;Lchi20962;Lchi22116;Lchi25213;Lchi25677;Lchi28875;Lchi29396;Lchi29446;Lchi30378;Lchi30379;Lchi31213;Lchi31214;Lchi32115;Lchi34889
others	ACA-motif	part of gapA in (gapA-CMA1) involved with light responsiveness	Lchi16226;Lchi18276
others	ACE	cis-acting element involved in light responsiveness	Lchi04338;Lchi10700;Lchi12202;Lchi16226;Lchi18276;Lchi20962;Lchi23105;Lchi29437;Lchi30378;Lchi31214;Lchi32115
others	AC-I		Lchi00592;Lchi02902;Lchi02903;Lchi02904;Lchi04338;Lchi13928;Lchi16175;Lchi16222;Lchi18276;Lchi18277;Lchi25677;Lchi29438;Lchi30379;Lchi31213;Lchi33844
others	AE-box	part of a module for light response	Lchi00592;Lchi00907;Lchi10700;Lchi13826;Lchi14454;Lchi16175;Lchi16229;Lchi23105;Lchi29446
others	AP-1		Lchi10341;Lchi13928;Lchi14454;Lchi16175;Lchi18276
others	ARE	cis-acting regulatory element essential for the anaerobic induction	Lchi00592;Lchi00907;Lchi01730;Lchi01732;Lchi02902;Lchi02903;Lchi02904;Lchi03159;Lchi04257;Lchi04338;Lchi05928;Lchi08727;Lchi09378;Lchi10104;Lchi10219;Lchi10341;Lchi10700;Lchi12202;Lchi13365;Lchi13826;Lchi13928;Lchi14454;Lchi16175;Lchi16222;Lchi16226;Lchi16887;Lchi16888;Lchi16889;Lchi18276;Lchi18277;Lchi19559;Lchi20114;Lchi20962;Lchi22116;Lchi23105;Lchi25213;Lchi25677;Lchi28875;Lchi29396;Lchi29437…
others	as-1		Lchi00907;Lchi01730;Lchi01732;Lchi02902;Lchi02904;Lchi03159;Lchi04257;Lchi04338;Lchi08727;Lchi09378;Lchi10104;Lchi10219;Lchi10341;Lchi10700;Lchi12202;Lchi13365;Lchi13826;Lchi13928;Lchi14454;Lchi16175;Lchi16222;Lchi16226;Lchi16229;Lchi16887;Lchi16888;Lchi16889;Lchi18276;Lchi19559;Lchi20114;Lchi20962;Lchi22116;Lchi23105;Lchi25677;Lchi28875;Lchi29396;Lchi29437;Lchi29446;Lchi30378;Lchi30379;Lchi31213…
others	AT~ABRE		Lchi10700
others	AT~TATA-box		Lchi00592;Lchi00907;Lchi01730;Lchi01732;Lchi01732;Lchi02035;Lchi02902;Lchi02903;Lchi02904;Lchi04338;Lchi08727;Lchi09378;Lchi10104;Lchi10219;Lchi10219;Lchi10341;Lchi10700;Lchi12202;Lchi13365;Lchi13928;Lchi16175;Lchi16222;Lchi16226;Lchi16887;Lchi16887;Lchi16888;Lchi16888;Lchi16889;Lchi18276;Lchi20114;Lchi20962;Lchi22116;Lchi23105;Lchi23105;Lchi25677;Lchi28875;Lchi29396;Lchi29396;Lchi29437;Lchi29438…
others	AT1-motif	part of a light responsive module	Lchi02903;Lchi25213
others	ATC-motif	part of a conserved DNA module involved in light responsiveness	Lchi01732;Lchi02035;Lchi02902;Lchi02904;Lchi16887;Lchi19559;Lchi23105;Lchi30378;Lchi31214;Lchi33844
others	ATCT-motif	part of a conserved DNA module involved in light responsiveness	Lchi00907;Lchi01730;Lchi10341;Lchi13826;Lchi16888;Lchi18277;Lchi22116;Lchi28875;Lchi29438;Lchi29446;Lchi32115
others	AT-rich element	binding site of AT-rich DNA binding protein (ATBP-1)	Lchi02902;Lchi02903;Lchi13365;Lchi13826;Lchi16175;Lchi16887;Lchi25677
others	Box 4	part of a conserved DNA module involved in light responsiveness	Lchi00592;Lchi00907;Lchi01730;Lchi01732;Lchi02902;Lchi02903;Lchi02904;Lchi03159;Lchi04338;Lchi09378;Lchi10104;Lchi10700;Lchi12202;Lchi13365;Lchi13928;Lchi14454;Lchi16175;Lchi16222;Lchi16887;Lchi16888;Lchi18276;Lchi18277;Lchi19559;Lchi20962;Lchi22116;Lchi23105;Lchi25213;Lchi25677;Lchi29396;Lchi29437;Lchi29446;Lchi30378;Lchi31213;Lchi31214;Lchi32115;Lchi32419
others	Box II	part of a light responsive element	Lchi00907;Lchi13826;Lchi30379;Lchi30379;Lchi31213
others	Box II -like sequence	cis-acting regulatory element	Lchi30378;Lchi31214
others	Box III	protein binding site	Lchi16175;Lchi20114;Lchi31213
others	box S		Lchi01730;Lchi02902;Lchi02904;Lchi03159;Lchi10104;Lchi12202;Lchi13826;Lchi16175;Lchi16229;Lchi20114;Lchi25213;Lchi28875;Lchi29438;Lchi30378;Lchi30379;Lchi31213;Lchi31214;Lchi32419;Lchi33844
others	CAAT-box	common cis-acting element in promoter and enhancer regions	Lchi00592;Lchi00907;Lchi00907;Lchi00907;Lchi01730;Lchi01730;Lchi01732;Lchi01732;Lchi01732;Lchi02035;Lchi02035;Lchi02902;Lchi02902;Lchi02903;Lchi02903;Lchi02903;Lchi02903;Lchi02904;Lchi02904;Lchi02904;Lchi03159;Lchi03159;Lchi04257;Lchi04257;Lchi04257;Lchi04338;Lchi04338;Lchi05928;Lchi05928;Lchi08727;Lchi08727;Lchi09378;Lchi09378;Lchi10104;Lchi10104;Lchi10219;Lchi10219;Lchi10341;Lchi10341;Lchi10341…
others	CAAT-box		Lchi00592;Lchi00907;Lchi01730;Lchi01732;Lchi02035;Lchi02902;Lchi02903;Lchi02904;Lchi03159;Lchi04257;Lchi04338;Lchi05928;Lchi08727;Lchi09378;Lchi10104;Lchi10219;Lchi10341;Lchi10700;Lchi12202;Lchi13365;Lchi13826;Lchi13928;Lchi14454;Lchi16175;Lchi16222;Lchi16226;Lchi16229;Lchi16887;Lchi16888;Lchi16889;Lchi18276;Lchi18277;Lchi19559;Lchi20114;Lchi20962;Lchi22116;Lchi23105;Lchi25213;Lchi25677;Lchi28875…
others	CAG-motif	part of a light response element	Lchi05928;Lchi32419
others	CARE		Lchi10219;Lchi12202;Lchi13928;Lchi16222;Lchi29396
others	CAT-box	cis-acting regulatory element related to meristem expression	Lchi00907;Lchi01730;Lchi01732;Lchi02903;Lchi02904;Lchi03159;Lchi04257;Lchi10219;Lchi10341;Lchi12202;Lchi13365;Lchi13826;Lchi13928;Lchi16175;Lchi16222;Lchi16226;Lchi16229;Lchi16889;Lchi18277;Lchi19559;Lchi20114;Lchi22116;Lchi23105;Lchi25677;Lchi29437;Lchi29438;Lchi30379;Lchi31213;Lchi32115;Lchi32419;Lchi33844;Lchi34889
others	CCAAT-box	MYBHv1 binding site	Lchi00907;Lchi01730;Lchi01732;Lchi02035;Lchi02902;Lchi02903;Lchi02904;Lchi03159;Lchi04257;Lchi04338;Lchi08727;Lchi10104;Lchi10219;Lchi10341;Lchi10700;Lchi12202;Lchi13365;Lchi13826;Lchi13928;Lchi16222;Lchi16229;Lchi16887;Lchi16888;Lchi16889;Lchi18277;Lchi19559;Lchi20962;Lchi22116;Lchi23105;Lchi25677;Lchi29396;Lchi30378;Lchi30379;Lchi31213;Lchi32115;Lchi32419;Lchi33844;Lchi34889
others	CCGTCC motif		Lchi00592;Lchi00907;Lchi01730;Lchi01732;Lchi02035;Lchi02902;Lchi02903;Lchi02904;Lchi03159;Lchi04257;Lchi04338;Lchi05928;Lchi08727;Lchi09378;Lchi10104;Lchi10219;Lchi10341;Lchi10700;Lchi12202;Lchi13365;Lchi13826;Lchi13928;Lchi14454;Lchi16222;Lchi16226;Lchi16887;Lchi16888;Lchi16889;Lchi18276;Lchi18277;Lchi19559;Lchi20114;Lchi20962;Lchi22116;Lchi23105;Lchi25213;Lchi28875;Lchi29396;Lchi29438;Lchi29446…
others	CCGTCC-box		Lchi00592;Lchi00907;Lchi01730;Lchi01732;Lchi02035;Lchi02902;Lchi02903;Lchi02904;Lchi03159;Lchi04257;Lchi04338;Lchi05928;Lchi08727;Lchi09378;Lchi10104;Lchi10219;Lchi10341;Lchi10700;Lchi12202;Lchi13365;Lchi13826;Lchi13928;Lchi14454;Lchi16222;Lchi16226;Lchi16887;Lchi16888;Lchi16889;Lchi18276;Lchi18277;Lchi19559;Lchi20114;Lchi20962;Lchi22116;Lchi23105;Lchi25213;Lchi28875;Lchi29396;Lchi29438;Lchi29446…
others	chs-CMA2a	part of a light responsive element	Lchi00907;Lchi13928;Lchi14454;Lchi18277;Lchi29438;Lchi08727;Lchi16888;Lchi20114;Lchi25213;Lchi02904;Lchi00592;Lchi00907;Lchi16222;Lchi22116;Lchi33844
others	circadian	cis-acting regulatory element involved in circadian control	Lchi02035;Lchi05928;Lchi13365;Lchi13928;Lchi16887;Lchi16888;Lchi16889;Lchi18276;Lchi20114
others	CTAG-motif		Lchi02035;Lchi04338;Lchi10341;Lchi22116;Lchi29446
others	dOCT		Lchi02903;Lchi16229;Lchi22116;Lchi22116;Lchi30379;Lchi30379;Lchi31213;Lchi31213
others	DRE core		Lchi01732;Lchi02035;Lchi02903;Lchi02904;Lchi04257;Lchi04338;Lchi08727;Lchi10104;Lchi12202;Lchi13365;Lchi13826;Lchi13928;Lchi16175;Lchi16226;Lchi16229;Lchi16888;Lchi20114;Lchi22116;Lchi23105;Lchi32115;Lchi33844
others	DRE1		Lchi00907;Lchi16229;Lchi18277;Lchi22116
others	ERE		Lchi00907;Lchi02035;Lchi03159;Lchi04257;Lchi04257;Lchi10104;Lchi10219;Lchi12202;Lchi13365;Lchi13365;Lchi16175;Lchi16887;Lchi16887;Lchi16889;Lchi18277;Lchi19559;Lchi20114;Lchi23105;Lchi23105;Lchi25677;Lchi29396;Lchi29438;Lchi29446;Lchi30378;Lchi31214;Lchi32115
others	ERE		Lchi10219
others	F-box		Lchi00592;Lchi01730;Lchi02904;Lchi10219;Lchi20114;Lchi25677
others	GA-motif	part of a light responsive element	Lchi00907;Lchi02035;Lchi09378;Lchi10341;Lchi10700;Lchi13365;Lchi16226;Lchi29438;Lchi32419;Lchi34889
others	Gap-box	part of a light responsive element	Lchi02035;Lchi04257;Lchi13365
others	GATA-motif	part of a light responsive element	Lchi02035;Lchi02902;Lchi02902;Lchi02904;Lchi04257;Lchi04257;Lchi05928;Lchi09378;Lchi10104;Lchi10219;Lchi10341;Lchi10700;Lchi10700;Lchi10700;Lchi13365;Lchi13365;Lchi13826;Lchi13928;Lchi14454;Lchi16175;Lchi16222;Lchi16229;Lchi16229;Lchi18276;Lchi18277;Lchi18277;Lchi19559;Lchi20114;Lchi22116;Lchi22116;Lchi25213;Lchi29396;Lchi29438;Lchi29446;Lchi31213;Lchi33844
others	GATT-motif	part of a light responsive element	Lchi18276
others	G-box	cis-acting regulatory element involved in light responsiveness	Lchi00592;Lchi00907;Lchi00907;Lchi00907;Lchi00907;Lchi00907;Lchi00907;Lchi00907;Lchi00907;Lchi00907;Lchi00907;Lchi01730;Lchi01730;Lchi01730;Lchi01730;Lchi01730;Lchi01730;Lchi01732;Lchi01732;Lchi01732;Lchi02035;Lchi02035;Lchi02035;Lchi02035;Lchi02035;Lchi02035;Lchi02035;Lchi02902;Lchi02902;Lchi02902;Lchi02902;Lchi02902;Lchi02902;Lchi02903;Lchi02903;Lchi02903;Lchi02903;Lchi02903;Lchi02903;Lchi02903…
others	G-Box	cis-acting regulatory element involved in light responsiveness	Lchi00592;Lchi00907;Lchi00907;Lchi00907;Lchi01730;Lchi01730;Lchi01730;Lchi01730;Lchi01730;Lchi01732;Lchi01732;Lchi01732;Lchi02035;Lchi02035;Lchi02035;Lchi02902;Lchi02902;Lchi02902;Lchi02902;Lchi02902;Lchi02903;Lchi02903;Lchi02903;Lchi02904;Lchi02904;Lchi02904;Lchi02904;Lchi02904;Lchi03159;Lchi03159;Lchi03159;Lchi03159;Lchi03159;Lchi04257;Lchi04338;Lchi04338;Lchi04338;Lchi04338;Lchi04338;Lchi04338…
others	GCN4_motif	cis-regulatory element involved in endosperm expression	Lchi00592;Lchi00907;Lchi02903;Lchi03159;Lchi08727;Lchi10219;Lchi12202;Lchi13365;Lchi13826;Lchi14454;Lchi16226;Lchi16887;Lchi16889;Lchi20114;Lchi20962;Lchi23105;Lchi29446;Lchi34889
others	GT1-motif	light responsive element	Lchi00592;Lchi00592;Lchi00907;Lchi00907;Lchi02035;Lchi02902;Lchi03159;Lchi04338;Lchi08727;Lchi10219;Lchi10341;Lchi12202;Lchi13365;Lchi13365;Lchi13826;Lchi13826;Lchi16175;Lchi16226;Lchi16226;Lchi16887;Lchi16887;Lchi16887;Lchi16888;Lchi16888;Lchi18277;Lchi19559;Lchi20114;Lchi20962;Lchi22116;Lchi28875;Lchi29396;Lchi29396;Lchi29437;Lchi30378;Lchi30379;Lchi30379;Lchi31213;Lchi31213;Lchi31214;Lchi32419…
others	GTGGC-motif	part of a light responsive element	Lchi01730;Lchi09378;Lchi10104;Lchi13826;Lchi18276;Lchi19559;Lchi29446;Lchi30379;Lchi31213;Lchi32419;Lchi33844
others	HD-Zip 3	protein binding site	Lchi10341
others	I-box	part of a light responsive element	Lchi00592;Lchi00592;Lchi00592;Lchi00592;Lchi00907;Lchi00907;Lchi00907;Lchi02035;Lchi02035;Lchi02902;Lchi02903;Lchi05928;Lchi05928;Lchi09378;Lchi10104;Lchi10219;Lchi10341;Lchi10341;Lchi10700;Lchi12202;Lchi13365;Lchi13365;Lchi13826;Lchi13928;Lchi16175;Lchi16175;Lchi16175;Lchi16222;Lchi16222;Lchi16226;Lchi16226;Lchi16887;Lchi16888;Lchi16888;Lchi16888;Lchi16889;Lchi18276;Lchi18277;Lchi19559;Lchi20962…
others	LAMP-element	part of a light responsive element	Lchi00592;Lchi02902;Lchi29396
others	L-box	part of a light responsive element	Lchi00592
others	MBSI	MYB binding site involved in flavonoid biosynthetic genes regulation	Lchi13826;Lchi18276
others	MRE	MYB binding site involved in light responsiveness	Lchi00592;Lchi00907;Lchi05928;Lchi10700;Lchi13365;Lchi13826;Lchi14454;Lchi20114;Lchi29396;Lchi29437;Lchi29438;Lchi33844
others	MSA-like	cis-acting element involved in cell cycle regulation	Lchi02035;Lchi02902;Lchi04338;Lchi04338;Lchi08727;Lchi13365;Lchi13826;Lchi16888;Lchi16889;Lchi19559;Lchi20962;Lchi22116;Lchi30378;Lchi31214
others	MYB		Lchi00592;Lchi00592;Lchi00592;Lchi00592;Lchi00592;Lchi00907;Lchi00907;Lchi00907;Lchi01730;Lchi01730;Lchi01730;Lchi01732;Lchi01732;Lchi01732;Lchi01732;Lchi02035;Lchi02035;Lchi02902;Lchi02902;Lchi02902;Lchi02902;Lchi02903;Lchi02903;Lchi02903;Lchi02904;Lchi02904;Lchi03159;Lchi03159;Lchi03159;Lchi04257;Lchi04257;Lchi04338;Lchi04338;Lchi04338;Lchi05928;Lchi05928;Lchi05928;Lchi05928;Lchi08727;Lchi08727…
others	MYB recognition site		Lchi00907;Lchi01730;Lchi01732;Lchi02035;Lchi02902;Lchi02903;Lchi02904;Lchi03159;Lchi04257;Lchi04338;Lchi08727;Lchi10104;Lchi10219;Lchi10341;Lchi10700;Lchi12202;Lchi13365;Lchi13826;Lchi13928;Lchi16222;Lchi16229;Lchi16887;Lchi16888;Lchi16889;Lchi18277;Lchi19559;Lchi20962;Lchi22116;Lchi23105;Lchi25677;Lchi29396;Lchi30378;Lchi30379;Lchi31213;Lchi32115;Lchi32419;Lchi33844;Lchi34889
others	Myb-binding site		Lchi00592;Lchi00907;Lchi01732;Lchi02902;Lchi03159;Lchi08727;Lchi09378;Lchi10104;Lchi10219;Lchi10341;Lchi12202;Lchi13365;Lchi13826;Lchi13928;Lchi14454;Lchi16175;Lchi16222;Lchi16226;Lchi16229;Lchi16887;Lchi16888;Lchi16889;Lchi18277;Lchi19559;Lchi20114;Lchi20962;Lchi22116;Lchi23105;Lchi25213;Lchi29396;Lchi29437;Lchi29438;Lchi29446;Lchi30378;Lchi30379;Lchi31213;Lchi31214;Lchi32115;Lchi32419;Lchi34889
others	MYB-like sequence		Lchi00592;Lchi02035;Lchi02902;Lchi04338;Lchi05928;Lchi08727;Lchi10104;Lchi10219;Lchi13365;Lchi13826;Lchi14454;Lchi16175;Lchi16222;Lchi16226;Lchi16887;Lchi16888;Lchi18277;Lchi19559;Lchi20114;Lchi20962;Lchi22116;Lchi23105;Lchi28875;Lchi29437;Lchi30378;Lchi30379;Lchi31213;Lchi31214;Lchi32419;Lchi33844;Lchi34889
others	Myc		Lchi00592;Lchi00592;Lchi00907;Lchi00907;Lchi00907;Lchi01730;Lchi01730;Lchi01730;Lchi01732;Lchi01732;Lchi01732;Lchi01732;Lchi02035;Lchi02035;Lchi02035;Lchi02902;Lchi02902;Lchi02902;Lchi02903;Lchi02903;Lchi02904;Lchi02904;Lchi02904;Lchi03159;Lchi03159;Lchi03159;Lchi03159;Lchi04257;Lchi04257;Lchi04257;Lchi04338;Lchi04338;Lchi04338;Lchi05928;Lchi05928;Lchi05928;Lchi05928;Lchi08727;Lchi08727;Lchi08727…
others	NON		Lchi16226;Lchi34889
others	NON-box	cis-acting regulatory element related to meristem specific activation	Lchi30378;Lchi31214
others	O2-site	cis-acting regulatory element involved in zein metabolism regulation	Lchi00592;Lchi01730;Lchi02903;Lchi02904;Lchi05928;Lchi09378;Lchi09378;Lchi10219;Lchi10219;Lchi10341;Lchi10341;Lchi10700;Lchi13826;Lchi13928;Lchi13928;Lchi14454;Lchi14454;Lchi16175;Lchi16175;Lchi16222;Lchi16226;Lchi16887;Lchi18277;Lchi19559;Lchi20114;Lchi22116;Lchi29438;Lchi29446;Lchi30379;Lchi30379;Lchi30379;Lchi31213;Lchi31213;Lchi31213;Lchi32419;Lchi32419;Lchi34889
others	Pc-CMA2c	part of a light responsive element	Lchi20114
others	plant_AP-2-like	？	Lchi30379;Lchi31213
others	re2f-1		Lchi01732;Lchi22116
others	RY-element	cis-acting regulatory element involved in seed-specific regulation	Lchi00592;Lchi00907;Lchi03159;Lchi04257;Lchi05928;Lchi14454;Lchi20114;Lchi32419
others	Sp1	light responsive element	Lchi00592;Lchi00907;Lchi01732;Lchi02902;Lchi05928;Lchi08727;Lchi09378;Lchi10104;Lchi10219;Lchi12202;Lchi13365;Lchi13826;Lchi13928;Lchi14454;Lchi16226;Lchi16229;Lchi16889;Lchi22116;Lchi23105;Lchi28875;Lchi29437;Lchi33844;Lchi34889
others	STRE		Lchi00592;Lchi00907;Lchi01732;Lchi02035;Lchi02902;Lchi02903;Lchi02904;Lchi03159;Lchi04257;Lchi04338;Lchi05928;Lchi08727;Lchi09378;Lchi10104;Lchi10219;Lchi10341;Lchi10700;Lchi12202;Lchi13365;Lchi13928;Lchi14454;Lchi16175;Lchi16222;Lchi16226;Lchi16229;Lchi16887;Lchi16888;Lchi16889;Lchi18276;Lchi18277;Lchi19559;Lchi20114;Lchi20962;Lchi23105;Lchi25213;Lchi25677;Lchi28875;Lchi29437;Lchi29438;Lchi29446…
others	TATA		Lchi00907;Lchi01732;Lchi02904;Lchi12202;Lchi13928;Lchi14454;Lchi16175;Lchi16222;Lchi19559;Lchi23105;Lchi25213;Lchi29437;Lchi32115
others	TATA-box	core promoter element around -30 of transcription start	Lchi00592;Lchi00592;Lchi00592;Lchi00592;Lchi00592;Lchi00592;Lchi00592;Lchi00592;Lchi00592;Lchi00592;Lchi00907;Lchi00907;Lchi00907;Lchi00907;Lchi00907;Lchi00907;Lchi00907;Lchi00907;Lchi00907;Lchi00907;Lchi00907;Lchi00907;Lchi00907;Lchi01730;Lchi01730;Lchi01730;Lchi01730;Lchi01730;Lchi01730;Lchi01730;Lchi01730;Lchi01730;Lchi01730;Lchi01730;Lchi01732;Lchi01732;Lchi01732;Lchi01732;Lchi01732;Lchi01732…
others	TCA		Lchi00907;Lchi02035;Lchi03159;Lchi04257;Lchi10104;Lchi14454;Lchi16175;Lchi16222;Lchi16887;Lchi18277;Lchi20114;Lchi25213;Lchi25677;Lchi29396;Lchi29437;Lchi29438;Lchi29446;Lchi30379;Lchi31213;Lchi32419;Lchi33844
others	TCCC-motif	part of a light responsive element	Lchi00592;Lchi02035;Lchi02903;Lchi10219;Lchi12202;Lchi13365;Lchi13928;Lchi16175;Lchi16889;Lchi18277;Lchi23105;Lchi25213;Lchi32419
others	TCT-motif	part of a light responsive element	Lchi01730;Lchi02035;Lchi02902;Lchi03159;Lchi04257;Lchi04338;Lchi09378;Lchi10104;Lchi10219;Lchi10341;Lchi10700;Lchi12202;Lchi13365;Lchi13928;Lchi14454;Lchi16229;Lchi16887;Lchi16889;Lchi18276;Lchi18277;Lchi20114;Lchi23105;Lchi25213;Lchi28875;Lchi29437;Lchi29438;Lchi29446;Lchi30378;Lchi31214;Lchi32115;Lchi32419
others	Unnamed__1	60K protein binding site	Lchi04257;Lchi18277
others	Unnamed__1		Lchi00592;Lchi00907;Lchi01730;Lchi01732;Lchi02035;Lchi02902;Lchi02903;Lchi02904;Lchi03159;Lchi04338;Lchi05928;Lchi08727;Lchi09378;Lchi10104;Lchi10341;Lchi10700;Lchi12202;Lchi13365;Lchi13826;Lchi13826;Lchi13928;Lchi14454;Lchi16222;Lchi16226;Lchi16229;Lchi16887;Lchi16888;Lchi16889;Lchi18276;Lchi18277;Lchi19559;Lchi19559;Lchi20114;Lchi20962;Lchi22116;Lchi23105;Lchi25213;Lchi25677;Lchi28875;Lchi29396…
others	Unnamed__10		Lchi00907;Lchi02903;Lchi04338;Lchi05928;Lchi10219;Lchi13826;Lchi20114
others	Unnamed__12		Lchi00907;Lchi02903;Lchi04338;Lchi05928;Lchi10219;Lchi13826;Lchi20114
others	Unnamed__14		Lchi00907;Lchi02903;Lchi04338;Lchi05928;Lchi10219;Lchi13826;Lchi20114
others	Unnamed__16		Lchi05928;Lchi12202;Lchi16226;Lchi20114;Lchi32115;Lchi34889
others	Unnamed__2		Lchi00592;Lchi00592;Lchi00907;Lchi02035;Lchi02902;Lchi05928;Lchi09378;Lchi10104;Lchi10219;Lchi10700;Lchi12202;Lchi13365;Lchi13826;Lchi13928;Lchi16226;Lchi16887;Lchi18276;Lchi18276;Lchi18277;Lchi23105;Lchi29396;Lchi29438;Lchi30378;Lchi30379;Lchi31214;Lchi32115;Lchi33844;Lchi34889
others	Unnamed__3		Lchi10341
others	Unnamed__4		Lchi00592;Lchi00907;Lchi01730;Lchi01732;Lchi02035;Lchi02902;Lchi02903;Lchi02904;Lchi03159;Lchi04257;Lchi04338;Lchi05928;Lchi08727;Lchi09378;Lchi10104;Lchi10219;Lchi10341;Lchi10700;Lchi12202;Lchi13365;Lchi13826;Lchi13928;Lchi14454;Lchi16175;Lchi16222;Lchi16226;Lchi16229;Lchi16887;Lchi16888;Lchi16889;Lchi18276;Lchi18277;Lchi19559;Lchi20114;Lchi20962;Lchi22116;Lchi23105;Lchi25213;Lchi25677;Lchi28875…
others	Unnamed__6		Lchi00592;Lchi01730;Lchi10700;Lchi16887;Lchi30378;Lchi30379;Lchi31213;Lchi31214
others	Unnamed__8		Lchi00907;Lchi02903;Lchi04338;Lchi05928;Lchi10219;Lchi13826;Lchi20114
others	W box		Lchi00592;Lchi00907;Lchi01732;Lchi03159;Lchi09378;Lchi10219;Lchi10700;Lchi12202;Lchi13365;Lchi16175;Lchi16222;Lchi16229;Lchi16888;Lchi16889;Lchi18277;Lchi19559;Lchi20114;Lchi22116;Lchi23105;Lchi25677;Lchi28875;Lchi29396;Lchi29446;Lchi30378;Lchi30379;Lchi31213;Lchi31214;Lchi32115;Lchi32419
others	WRE3		Lchi00592;Lchi00907;Lchi01730;Lchi01732;Lchi02902;Lchi02903;Lchi03159;Lchi04257;Lchi04338;Lchi08727;Lchi09378;Lchi10104;Lchi10341;Lchi10700;Lchi12202;Lchi13365;Lchi13826;Lchi13928;Lchi14454;Lchi16175;Lchi16222;Lchi16226;Lchi16229;Lchi16887;Lchi16888;Lchi16889;Lchi18276;Lchi18277;Lchi19559;Lchi20114;Lchi20962;Lchi22116;Lchi23105;Lchi25213;Lchi25677;Lchi28875;Lchi29396;Lchi29437;Lchi29438;Lchi29446…
others	WUN-motif	wound-responsive element	Lchi04338;Lchi13826;Lchi16229;Lchi25213;Lchi25677;Lchi29438;Lchi29446
others	WUN-motif		Lchi00907;Lchi02902;Lchi02902;Lchi02904;Lchi10700;Lchi10700;Lchi13365;Lchi13826;Lchi13928;Lchi16175;Lchi16887;Lchi18276;Lchi19559;Lchi20114;Lchi20962;Lchi29437;Lchi30379;Lchi31213;Lchi31214;Lchi32115
others	Y-box	?	Lchi05928;Lchi16229
