# Supplementary material for: Identification, Phylogenetic and Expression Analyses of the AAAP Gene Family in Liriodendron chinense Reveal Their Putative Functions in Response to Organ and Multiple Abiotic Stresses
Source: Int J Mol Sci. 2022 Apr 26;23(9):4765. doi: 10.3390/ijms23094765 (PMC9100865; doi:10.3390/ijms23094765)
Supplement: Supplementary file 1 [file ijms-23-04765-s001.zip › Table S7.xls]

## Sheet: LcAAAP_转录组原始数据
Supplement Table S4 Summary of the TPM of tissues and stress transcript in Liriodendron
Gene Name	Tissues																	4℃													Heat
	bract			leaf		shoot_apex			sepal		stamen		pistil		petal			C_0h			C_12h			C_24h			C_48h				H_0h			H__1h			H_3h			H_6h			H_12h			H_24h			H_72h
LcANT1	0.635492	1.88663	0.334026	7.07372	5.72758	0.257586	0.455866	0.670336	0.866374	0.341262	5.01065	3.3778	3.69069	1.95367	0.117399	0.206002		4.10565	3.45924	20.9173	14.3392	6.98278	117.811	38.3858	27.6144	10.6014	5.89219	6.33599	4.82036		0.293012	0.0748462	0.647817	1287.65	1050.78	1118.12	48.4507	33.8327	33.1825	22.0716	39.584	4.52161	11.072	9.70556	5.92441	26.4074	29.4349	48.1956	2.9369
LcAPP2	16.797	4.55708	12.3003	16.679	10.6166	32.1515	27.0002	41.0314	4.60609	4.70688	27.1008	24.8117	14.1053	4.66678	7.02568	5.21256		0.827259	2.31645	0.178273	1.40404	2.47551	0.457252	1.48911	8.38642	7.30579	2.03596	3.564	8.53605		3.58481	0.378909	0.323908	280.698	86.5949	305.487	146.724	15.6015	60.6486	20.8879	34.0392	15.437	10.9596	17.8784	8.31011	8.87627	0.869438	5.59359	2.09451
LcAPP4b	0.371711	0	0.18061	0.354234	0.357052	0.010144	0.071683	0.024295	0.13345	0.094721	0	0.010134	0.024374	0.02273	0.055639	0.016328		685.585	444.523	647.461	1143.05	835.516	564.962	1198.13	1220.47	929.65	691.284	573.204	880.718		665.285	686.623	575.192	1129.69	825.988	1416.98	811.069	1016.6	1070.29	837.672	564.383	261.993	946.717	982.276	641.951	352.914	355.702	432.148	222.025
LcAPP9	0.016643	0	0.020646	0.152877	0.036302	8.05888	8.27769	11.99	0.121202	0.225664	5.36483	5.31191	5.33498	4.71193	0.914694	0.416481		41.559	38.2339	49.7975	11.1811	7.44276	25.8267	17.3513	19.1008	10.632	5.10223	11.7123	13.3507		30.9395	58.6718	61.5176	37.2362	36.8933	13.7298	21.831	31.7858	44.4884	35.998	29.2689	24.5196	62.7798	49.4156	35.9125	88.8917	63.7267	51.5345	33.7579
LcAPP4a	19.4067	8.83925	6.39468	4.80384	1.80866	17.6995	29.1823	26.4918	0.603043	1.24121	0.453171	7.71504	20.4812	17.7121	0.154058	0.193169		26.2509	35.0737	28.2225	20.1068	27.3753	24.8504	14.8391	17.3329	18.5852	46.4679	40.6481	28.504		25.1162	23.8595	26.5581	38.8944	32.1775	28.0508	23.1493	24.3398	24.0406	28.4705	29.556	22.7173	16.6264	17.5796	23.2137	26.609	24.0672	31.4497	24.9933
LcATL15	1.18422	0	0	0.026131	0	0.076056	0	0	0	0.142326	65.4249	53.5738	0	0	0	0		4.99191	7.01448	4.92888	5.60457	5.7579	1.93501	5.18405	8.16098	6.57681	2.64932	3.74729	4.95808		3.79743	3.46431	5.33061	5.18513	3.43399	6.99823	5.57656	2.70269	6.26533	7.17882	15.0069	10.348	10.915	16.7346	18.1885	5.36613	5.59897	5.19572	7.47651
LcATL12a	13.08	14.2911	10.11	26.9346	17.7467	5.24144	6.13504	5.37617	20.2193	15.0811	0.112633	0.204546	1.56347	1.02543	7.90628	5.03709		0	0	0.0516005	0	0	0	0	0	0	0	0	0		0	0	0	0	0	0	0	0	0	0	0	0	0.175585	0	0	0.0524329	0	0	0
LcATL12b	4.09866	4.03341	2.16762	1.32377	0.740077	4.88764	7.14901	4.71478	19.3036	12.2128	3.49921	3.06114	8.27778	7.48668	1.0538	0.183363		0.0954529	0.470418	0.345575	0	0	1.4019	0.356857	0.252434	0.518754	1.63897	1.64492	0.463496		0.912844	0.116587	2.2985	0.297443	0	0	0.201078	0	0.951765	0.40653	0.0864792	3.32599	0.783942	0.34622	0.408854	0.0501642	0.942134	0.0950303	0.694387
LcATL9	1.45773	6.04788	2.59841	15.4636	17.651	4.85371	5.86005	3.85826	12.1346	10.7043	52.3206	58.9373	3.14856	3.80356	69.367	65.4449		0	0	0	0	0	0	0	0	0	0	0	0		0	0	0	0	0	0	0	0	0	0	0	0	0	0	0	0	0	0	0
LcPorT2	5.3977	2.45376	5.86223	5.06879	4.3931	7.9864	14.2469	13.4721	4.66248	5.54097	12.9635	11.771	8.43091	10.34	4.42169	5.38505		42.7768	21.1544	22.3667	23.6831	104.427	5.50697	4.3786	6.98811	27.7599	7.83463	6.45407	22.2963		0	0	0	0.129499	0.0496528	0	0	0.0436763	0	0	0.0564762	0	0	0	0	0	0.0683635	0.155152	0
AUX1a	29.9743	59.692	52.1133	47.9932	55.6867	20.1477	26.5113	34.6277	33.3594	30.4439	25.6896	26.8557	32.2399	27.3036	17.6753	18.2781		0	0	0	0	0	0	0	0	0	0	0	0		60.7041	43.3705	49.0347	206.491	208.426	183.602	219.488	183.695	201.286	539.253	377.395	474.508	273.409	430.852	228.802	117.719	144.321	126.327	109.686
LcLHT4	9.54638	37.7679	14.6323	19.8842	22.4561	6.25797	15.4258	12.3274	14.6632	10.0603	6.79235	7.18176	12.5521	5.80822	12.2705	14.8611		0.171157	0	0	0.148336	0.327792	0	0	0	0	0	0	0		0	0	0	0	0.345042	0	0	0	0	0	0	0	0	0	0	0	0	0	0
LcLAX5a	8.72132	13.0313	11.0182	9.20408	7.70114	52.528	45.2796	34.8403	7.66833	2.91165	8.80674	10.7803	27.1214	7.99599	3.68403	3.62554		0	0	0	0	0	0	0	0	0	0	0	0		95.5715	108.837	99.3242	89.1195	97.6164	135.45	104.229	105.16	102.065	58.2417	53.16	33.3065	103.576	108.878	49.5353	53.7234	43.2883	48.7098	44.3007
LcANT2	8.01319	1.85179	9.11003	10.6305	8.27829	9.37563	9.54486	10.5767	7.32126	6.75788	4.37922	4.38602	7.49446	7.29075	4.47138	6.74134		7.63198	29.8819	9.49622	16.0087	20.0182	31.0749	25.9137	49.3179	32.2601	44.3272	31.4902	19.7648		0	0	0	0	0	0	0.0349847	0	0	0	0	0	0	0	0	0	0	0	0
LcAPP17	0.392518	0	0.745629	0.081734	0.231566	0.039531	0	0.047708	0.050616	0	0.040308	0.235122	0	0.044635	0.04301	0		0	0	0	0	0	0	0	0	0	0	0	0		0.0513722	0.104979	0.151438	0	0.0684607	0.342044	0.24141	0.481763	0	0	0.194672	0	0.0504205	0.155874	0.0525922	0.135508	0.188517	0.0427842	0
LcLHT1	77.3872	133.111	108.281	29.104	20.5666	9.67069	19.3558	15.4049	17.6334	11.5801	7.00324	7.22364	2.5648	3.6697	3.91936	2.89683		0	0	0	0	0	0	0	0	0	0	0	0		0	0	0	0	0	0	0	0	0	0	0	0	0	0	0	0	0	0	0
LcPorT1	1.352	2.58953	1.24373	0.121624	0.201572	1.56197	1.46218	1.45433	0.647558	0.551799	2.71033	1.17148	0	0.763193	0.579073	0.187717		0.0437317	0.235115	0.0904714	0.189505	0.167506	0	0	0	0	0	0.0314008	0.12741		26.6972	11.0357	8.92581	2.16574	1.66079	6.40764	3.83917	4.60992	1.88354	1.88878	3.06441	11.3963	3.58792	2.07274	3.26047	0.219154	0.101628	0.276774	7.17751
LcATL1a	1.9476	0	1.96188	1.76848	1.77802	4.37328	7.66732	7.27883	1.79682	2.14674	3.99166	5.0572	3.7234	4.63426	2.6299	1.699		10.1724	10.7311	10.0894	10.1791	12.9187	8.55866	6.83284	7.20435	10.0373	3.82528	5.19059	6.03946		389.021	340.384	328.196	394.081	497.723	404.04	178.45	185.648	160.589	146.934	145.7	155.379	238.449	279.763	185.987	198.818	192.203	155.794	143.969
LcATL5c	9.60785	14.9325	9.19074	5.92952	4.18435	10.9237	13.0076	12.7825	10.6532	9.97322	6.07345	5.0765	9.37435	9.57076	7.49662	7.27217		0.0813697	0.401012	0.757513	0.0705205	0.194795	0.462606	0.338006	0	0	0.307374	0.233705	0		0	0	0	0	0	0	0	0	0	0	0	0	0	0	0	0	0	0	0
LcGAT4	0	0	0.054272	0	0	0	0	0	0	0	0	0	0	0	0	0		10.6824	9.95873	13.0589	8.13592	8.05941	5.62334	13.5364	6.96279	4.20266	2.37152	4.9586	7.75449		0	0	0	0	0	0	0	0	0	0	0	0	0	0	0	0	0	0.109206	0.187758
LcAVT6	15.447	22.3394	19.0464	16.6633	10.8478	9.31949	8.13161	8.31828	14.8953	19.1337	3.55657	2.61596	11.0014	14.0168	9.43019	9.11467		0	0	0	0	0	0	0	0	0	0	0	0		0	0	0	0	0	0	0	0	0	0	0	0	0	0	0	0	0	0	0
LcLHT8	40.8106	6.96614	12.4451	0.571098	0.329235	81.3526	104.749	118.83	6.82065	36.7543	36.528	25.7636	53.5914	118.524	84.7384	75.9392		0	0	0	0	0	0	0	0	0	0	0	0		0.571902	0.746658	0.718062	0.993865	0.677458	0.423091	2.76215	1.04285	1.95704	18.0792	18.4693	15.0629	17.4629	20.8554	22.0207	7.48689	12.7961	14.0243	8.48466
LcATL11	16.2424	34.5306	27.3697	4.03945	2.29398	12.4004	8.05191	9.90993	15.2448	11.0967	8.00859	7.75172	8.89958	8.07765	3.42068	2.30499		30.9935	24.5425	24.8749	15.7305	17.6315	9.37528	13.1196	8.94166	9.67428	8.05572	8.09251	13.2361		0	0	0	0	0	0	0	0	0	0	0	0	0	0	0	0	0	0	0
LcLHT3	0	0	0	0	0	0	0	0	0	0	0.143786	0	0	0.026326	0.025603	0		31.1331	35.655	33.3705	22.7702	26.1593	13.3747	10.9689	37.3027	29.4917	24.1396	24.9986	21.1983		0.271763	0.138837	0.178026	0	0.181081	0	0	0.21238	0	0	0.58357	0.310645	1.46701	1.00783	0.231847	0.438075	0.457083	0.339498	0.291848
LcAPP6a	1.42891	3.78342	2.65548	5.76298	3.84971	4.36925	6.09466	6.82494	1.06482	0.503214	0.771243	0.578767	4.60641	0.96739	0.3296	0.344252		72.3929	72.1684	65.8734	109.086	82.2356	62.4722	107.449	112.245	103.066	57.8253	55.948	88.2216		0.527421	0.215557	0.829205	0	0	0	0	0.370958	2.16579	0	0.399726	0	0.20706	0	0	0.649236	0	0.0878503	0.226561
LcAPP6b	0	0	0	0	0	0.022181	0.314081	0.133235	0	0	0.022706	0.088349	0.053342	0	0	0		0.0566454	0.0507571	0.0292967	0.196371	0.325454	0.0536737	0	0.209726	0.205232	0.0778101	0.0406733	0.192539		118.084	126.44	89.1588	58.5583	100.614	110.064	137.808	150.215	124.458	121.394	126.432	92.5255	160.28	125.752	97.8903	105.801	121.503	144.465	149.992
LcAPP6d	0	0	0	0	0	0	0	0	0	0	0	0	0	0	0	0		0.42243	0.473148	0	1.28137	0.202255	0.300202	0.175476	0	0.191314	0.580265	0.151659	0.307682		30.071	28.7092	28.7846	17.6618	28.6014	21.2955	32.5182	59.0776	49.3288	36.9999	61.8468	44.7947	31.1568	24.972	17.5653	42.4725	30.3297	46.1048	37.1514
LcAPP7c	8.97879	11.1751	9.61111	3.40797	2.69015	5.88321	6.66554	6.75664	5.51146	6.58157	2.86669	2.33326	4.64442	7.07368	4.0298	4.55556		0.084847	0.608217	0	0	0	0	0	0	0	0	0.060923	0		26.1257	25.1431	26.1688	38.6076	31.3223	31.0843	38.7982	37.581	50.9969	68.5924	44.4114	51.9722	28.6664	33.5878	36.0226	22.4456	24.9807	25.1293	25.1259
LcAPP7a	6.56753	6.17536	8.51077	5.90017	5.73506	5.75089	7.82756	5.24788	5.01032	5.77868	9.62628	11.0539	5.73614	6.86351	4.14791	4.87527		6.37231	7.69185	7.572	4.01649	2.47105	8.03404	2.5814	0.334258	1.66955	1.91703	1.70164	1.8412		29.5984	31.3701	29.2873	71.9396	43.5816	47.4303	33.2324	33.8876	41.3464	49.5832	35.0341	47.9698	25.258	29.8662	38.5654	14.7413	19.9382	14.0203	14.8187
LcAPP7b	15.4682	15.0123	26.4135	64.8918	45.4751	12.3124	19.7993	21.439	13.2597	22.5111	11.4282	8.43738	17.359	18.4287	14.1469	14.8945		0	0.821094	1.1585	1.85306	0.389989	0.675326	2.03012	0.753936	1.01445	0.209788	0.146215	1.28543		46.436	49.994	52.5576	80.2492	69.6751	44.8022	91.9324	56.0469	96.1145	160.713	113.726	206.79	129.469	129.242	123.953	83.9269	97.8241	70.2563	57.1943
LcAPP1a	21.2929	57.7991	33.3752	87.9122	58.8591	23.7188	26.4563	22.4445	39.6603	29.8621	0.40419	0.973705	0.225851	2.59479	27.8821	33.7169		5.77259	12.0692	5.42829	9.55103	11.4742	9.77926	4.57783	6.66159	7.4469	6.60786	5.84056	3.82231		0	0	0	0	0	0	0	0	0	0	0	0	0	0	0	0	0	0	0
LcAPP1b	0.217206	0	0.11151	0.427243	0.395055	0.337806	1.36416	0.362858	0.341969	0.140213	0	0	0	0	0.320282	0.390819		0	0	0	0	0	0	0	0	0	0	0	0		0	0	0	0	0	0	0	0	0	0	0	0	0	0	0	0	0	0	0
LcLHT2	0.018296	0	0.022779	0.04205	0.110083	0.040938	0	0	0.013464	0.057344	67.1905	51.0219	0.024593	0.011467	0.13473	0.082366		89.608	65.1051	63.9597	101.457	120.443	57.7388	109.453	138.695	105.892	82.6877	124.512	120.304		0	0	0	0	0	0	0	0	0	0	0	0	0	0	0	0	0	0	0
LcLAX5b	4.07226	0	0.205782	0.572295	0.407188	7.10592	5.57247	4.62767	0.03009	0	0.189502	0.138251	1.08549	0.390287	0.10123	0		2.00482	1.50668	5.68614	1.23308	0.743138	1.59325	1.18203	0.205236	1.69876	0.533012	12.445	2.1354		0	0	0	0	0	0	0	0	0	0	0	0	0	0	0	0	0	0	0
LcATL5a	47.2053	85.2863	44.7419	39.3755	30.8238	67.983	56.658	56.9914	80.1028	41.5838	42.0334	34.8842	94.006	71.3683	24.0214	18.7666		0	6.95563	0.823539	1.42314	2.4301	0.754392	4.71277	4.84268	13.7017	3.58848	0.786044	2.27125		0	0	0	0	0	0	0	0	0	0	0	0	0	0	0	0	0	0	0
LcGAT2	5.7122	1.9228	3.25831	0.585824	0.08553	3.08471	5.11107	3.73171	0.341677	0.941394	5.82296	9.56416	0.973284	0.639203	0.45463	0.244891		0	0	0	0.242352	0.267774	0.0662417	0	0	0	0	0.0501971	0.135785		17.6509	19.8688	21.5249	20.3916	21.9276	21.413	28.9762	24.8604	42.8694	32.2465	25.2432	31.4898	22.968	26.8287	30.6272	30.1334	30.9224	26.4658	27.4634
LcAPP4c	0.127494	0	0.156222	0.194527	0.229156	0.187875	0.333769	0.227175	0.179156	0.264338	0	0.185871	0.226332	0.318813	0.662721	0.961635		4.21715	4.48103	3.89894	2.78158	3.53794	2.75824	4.74378	4.50054	4.29305	3.07584	3.43001	5.07406		0	0	0	0	0	0	0	0	0	0	0	0	0	0	0	0	0	0	0
AUX1b	58.1224	104.913	108.121	37.7165	41.5153	34.5742	36.4166	48.7089	63.4693	42.3941	56.9223	45.3083	35.8523	25.8009	30.2844	30.9245		0	0	0	0	0	0	0	0	0	0	0	0		1.49374	0.678326	0.48926	2.59586	0	1.10507	10.5292	3.69661	1.27789	6.42001	3.27049	0.711441	5.8643	0.671457	7.81601	1.75119	0.913584	1.79694	1.18826
LcLAX2	0.575167	0	0.436907	0.788078	0.970533	15.8252	20.3529	26.4314	0.107811	1.06391	2.26659	0.618215	1.93996	10.1789	1.15425	1.19168		0.257475	1.97386	0.118369	0.0743819	0.493105	0.325291	0.0237676	0	1.65842	0.334028	0.102709	0.166698		0	0	0	0	0	0	0	0	0	0	0.151157	0	0	0	0	0	0	0	0
LcATL8a	1.24541	1.79497	3.15552	9.73486	8.0243	0.204219	0.867269	0.12261	1.06457	0.13367	0	0	0.66292	0	0.067033	0.098051		0	0	0	0	0	0	0	0	0	0	0	0		0	0	0	0	0	0	0	0	0	0	0	0	0	0	0	0.222003	0	0	0.0602555
LcATL8b	0.671055	0	1.41835	1.38002	1.11099	4.29774	4.67774	4.6733	0.481047	1.513	5.04128	9.81216	0.629118	2.06987	3.40354	2.76755		0	0	0	0.0831256	0	0	0	0	0	0	0	0		24.0813	25.4331	29.9196	44.2633	43.1232	31.894	29.1749	36.7791	38.4792	18.6205	23.5595	11.7121	30.0553	22.1311	25.3051	82.0989	69.676	68.3625	39.1232
LcGAT1a	1.03342	7.57305	1.37203	3.40801	2.58255	1.35024	1.62877	1.03713	0.260098	0.242029	0.058722	0.05711	2.972	3.29869	0.219562	0.228828		5.76412	8.93617	5.53648	5.74889	10.9516	2.25405	4.59876	3.67786	4.51659	3.07915	2.06942	2.53235		0.193483	0.856663	0.823854	0	0.343792	0.429414	0.454611	0.453617	0.827622	0.459556	0.0977591	0	0.126599	0	0	0.226829	1.24252	1.18168	0.369393
LcGAT1c	0.934363	2.49741	1.32764	0.34642	0.377755	0.971345	0.444699	0.863783	1.57345	1.86309	0.480896	0.221384	2.2184	1.37543	0.287249	0.045284		0	0.245384	0.672764	0.623012	0.0327792	1.36229	0.568783	0	0.186036	0.352661	0.614482	0.0664877		0	0	0.0287209	0.10159	0.0389518	0	0	0	0	0	0	0	0.11475	0.0295623	0.0299231	0.128499	0.10726	0.121714	0.0209262
LcGAT1b	0	0	0	0.241453	0.257266	0.234041	1.03672	0.492932	0	0.136934	0	0.029074	0.175964	0.263498	0	0		33.787	55.0357	48.5202	28.6783	25.6828	33.3347	33.1823	38.566	37.0186	20.9727	22.5094	19.0559		0	0	0	0	0	0	0	0	0	0	0	0	0	0	0	0	0	0	0
LcATL7c	2.25812	0.991267	0.553368	6.71172	7.55585	7.78923	5.53324	4.37219	0.517541	0.179458	2.74528	1.62885	4.5758	2.4714	0.795087	0.38635		4.27142	4.74882	5.2638	3.72476	3.43376	3.94741	4.03058	2.3708	1.02694	1.93768	2.80197	1.45955		5.74555	5.4316	5.59291	0.839838	2.43299	0.178761	0.315416	0.818289	0	0.546595	1.22088	0.690517	0.474318	0.108618	0	0.84984	0.197048	0.626082	1.4993
LcATL7a	39.7418	33.965	50.5829	5.75391	6.92896	23.4677	16.6327	22.939	24.2714	6.20943	2.99498	3.16112	6.0677	7.63427	3.30931	2.38656		0	0	0	0	0	0	0	0	0	0	0	0		0	0	0.179857	0	0	0	0	0	0	0	0	0	0	0	0	0	0	0	0
LcATL7b	16.3792	21.3896	24.4905	6.24818	11.9338	16.2791	12.512	17.8953	7.8551	3.216	2.3005	2.48279	2.66862	3.99527	0.380445	0.490088		0	0	0.237697	0	0	0	0	0	0	0	0.0659999	0		0	0	0.228641	0	0	0	0	0	0	0	0	0	0	0	0	0	0	0	0
LcATL7d	2.82322	0.991267	0.123521	2.72205	5.27533	12.4449	8.20205	7.55246	0.039921	0.179218	1.17977	0.774302	1.96108	1.43304	0.41362	0.046352		0.0284037	0.0763535	0.117522	0	0	0	0	0	0	0.0195082	0.0203948	0		25.121	15.2744	34.2249	229.26	130.212	217.797	115.877	117.068	128.55	221.201	152.662	23.254	172.589	280.106	148.941	13.4153	28.9845	28.751	52.1899
LcATL5b	1.59985	0	2.38098	1.41294	1.25202	2.97214	2.65858	2.19343	1.60688	2.4462	1.55608	1.08331	1.83573	1.92212	2.21835	2.02463		0	0	0	0	0	0	0	0	0	0	0	0		12.2205	10.5256	13.8936	21.7635	3.76854	1.513	5.81386	2.36782	5.18408	12.3368	7.73088	17.5765	8.12822	9.39754	22.0229	4.79527	6.39315	2.94392	5.71222
LcATL1b	3.49901	4.3958	4.27138	2.43178	2.53266	4.52079	3.97666	4.93446	3.41077	3.21606	5.82174	4.10431	4.00608	3.58691	3.19457	2.08376		0	0	0	0	0	0	0	0	0	0	0	0		0	0.183713	0	0	0	0	0	0	0	0	0	0	0	0	0	0	0	0	0
LcLHT6	1.22418	0	0.746265	0.743533	0.605567	5.72214	6.08674	8.0723	0.247408	1.56009	0.828865	0.497584	1.38582	4.92513	1.41323	1.32426		0	0	0	0	0	0	0	0	0	0	0	0		10.3528	8.49115	12.0413	9.17924	11.1686	10.1989	7.03275	6.52203	1.98826	6.16533	2.82892	7.90946	10.5066	5.48473	16.3666	7.86431	5.68573	2.05288	5.54637
LcAPP6c	0	0	0	0	0	0	0	0	0	0	0	0	0	0	0	0		16.0012	16.8155	17.7706	18.307	10.5911	5.97022	23.8382	19.6119	14.124	4.14068	4.23123	15.5396		0.901289	0.153482	0.885623	0	0.80073	0	0	0	0	0	0	0	0.442297	2.43084	0.153782	1.98117	1.79151	0.750619	0.752813
[truncated: 80 more columns]
