# Supplementary material for: Identification, Phylogenetic and Expression Analyses of the AAAP Gene Family in Liriodendron chinense Reveal Their Putative Functions in Response to Organ and Multiple Abiotic Stresses
Source: Int J Mol Sci. 2022 Apr 26;23(9):4765. doi: 10.3390/ijms23094765 (PMC9100865; doi:10.3390/ijms23094765)
Supplement: Supplementary file 1 [file ijms-23-04765-s001.zip › Table S8.xls]

## Sheet: string_interactions
Supplement Table S5 Summary of the protein interaction parameters in LcWRKY, LcMYB, and LcAAAP
#node1	node2	node1_string_id	node2_string_id	neighborhood_on_chromosome	gene_fusion	phylogenetic_cooccurrence	homology	coexpression	experimentally_determined_interaction	database_annotated	automated_textmining	combined_score
AUX1b	LcMYB89	3702.AT2G38120.1	3702.AT1G01060.2	0	0	0	0	0	0	0	0.404	0.404
AUX1b	LcMYB186	3702.AT2G38120.1	3702.AT4G16110.1	0	0	0	0	0	0	0	0.427	0.426
AUX1b	LcMYB77	3702.AT2G38120.1	3702.AT5G16560.1	0	0	0	0	0	0	0	0.549	0.549
AUX1b	LcMYB108	3702.AT2G38120.1	3702.AT3G16857.2	0	0	0	0	0	0	0	0.637	0.637
LcANT1	LcATL7d	3702.AT3G11900.1	3702.AT3G56200.1	0	0	0	0	0	0.052	0	0.489	0.494
LcANT1	LcAVT6	3702.AT3G11900.1	3702.AT3G30390.2	0	0	0	0	0	0.052	0	0.489	0.494
LcANT2	LcGAT4	3702.AT4G38250.1	3702.AT1G08230.2	0	0	0	0	0	0.05	0	0.591	0.594
LcANT2	LcAPP9	3702.AT4G38250.1	3702.AT1G77380.1	0	0	0	0	0.045	0.05	0	0.545	0.551
LcANT2	LcAPP6c	3702.AT4G38250.1	3702.AT5G63850.1	0	0	0	0	0.045	0.05	0	0.545	0.551
LcANT2	LcAPP4c	3702.AT4G38250.1	3702.AT5G09220.1	0	0	0	0	0.045	0.05	0	0.545	0.551
LcANT2	LcGAT2	3702.AT4G38250.1	3702.AT5G41800.1	0	0	0	0	0	0.05	0	0.575	0.578
LcAPP2	LcLAX2	3702.AT5G49630.1	3702.AT2G21050.1	0	0	0	0	0	0	0	0.584	0.584
LcAPP2	LcATL9	3702.AT5G49630.1	3702.AT2G41190.1	0	0	0	0	0	0	0	0.614	0.614
LcAPP2	LcATL7d	3702.AT5G49630.1	3702.AT3G56200.1	0	0	0	0	0	0	0	0.493	0.493
LcAPP2	LcWRKY22	3702.AT5G49630.1	3702.AT4G26640.2	0	0	0	0	0	0	0	0.543	0.543
LcAPP2	LcMYB118	3702.AT5G49630.1	3702.AT5G45580.1	0	0	0	0	0	0	0	0.636	0.636
LcAPP4c	LcANT2	3702.AT5G09220.1	3702.AT4G38250.1	0	0	0	0	0.045	0.05	0	0.545	0.551
LcAPP6c	LcANT2	3702.AT5G63850.1	3702.AT4G38250.1	0	0	0	0	0.045	0.05	0	0.545	0.551
LcAPP7b	LcWRKY18	3702.AT5G23810.1	3702.AT2G34830.1	0	0	0	0	0	0	0	0.506	0.506
LcAPP9	LcANT2	3702.AT1G77380.1	3702.AT4G38250.1	0	0	0	0	0.045	0.05	0	0.545	0.551
LcATL12b	LcATL7d	3702.AT3G28960.1	3702.AT3G56200.1	0	0	0	0	0	0	0	0.481	0.481
LcATL1b	LcPorT1	3702.AT1G80510.1	3702.AT2G39890.1	0	0	0	0	0	0	0	0.516	0.516
LcATL7d	LcLAX2	3702.AT3G56200.1	3702.AT2G21050.1	0	0	0	0	0	0	0	0.544	0.544
LcATL7d	LcANT1	3702.AT3G56200.1	3702.AT3G11900.1	0	0	0	0	0	0.052	0	0.489	0.494
LcATL7d	LcATL12b	3702.AT3G56200.1	3702.AT3G28960.1	0	0	0	0	0	0	0	0.481	0.481
LcATL7d	LcAPP2	3702.AT3G56200.1	3702.AT5G49630.1	0	0	0	0	0	0	0	0.493	0.493
LcATL8a	LcPorT1	3702.AT5G16740.1	3702.AT2G39890.1	0	0	0	0	0	0	0	0.417	0.416
LcATL9	LcLAX2	3702.AT2G41190.1	3702.AT2G21050.1	0	0	0	0	0	0	0	0.662	0.662
LcATL9	LcAPP2	3702.AT2G41190.1	3702.AT5G49630.1	0	0	0	0	0	0	0	0.614	0.614
LcAVT6	LcANT1	3702.AT3G30390.2	3702.AT3G11900.1	0	0	0	0	0	0.052	0	0.489	0.494
LcAVT6	LcMYB91	3702.AT3G30390.2	3702.AT5G47390.1	0	0	0	0	0	0	0	0.548	0.548
LcGAT2	LcANT2	3702.AT5G41800.1	3702.AT4G38250.1	0	0	0	0	0	0.05	0	0.575	0.578
LcGAT4	LcANT2	3702.AT1G08230.2	3702.AT4G38250.1	0	0	0	0	0	0.05	0	0.591	0.594
Lchi00053	Lchi29812	3702.AT4G04450.1	3702.AT1G68320.1	0	0	0	0	0	0	0	0.638	0.638
Lchi00053	Lchi05977	3702.AT4G04450.1	3702.AT1G70000.2	0	0	0	0	0	0	0	0.601	0.601
Lchi00053	Lchi21081	3702.AT4G04450.1	3702.AT3G04030.3	0	0	0	0	0	0	0	0.417	0.416
LcWRKY18	Lchi29813	3702.AT2G34830.1	3702.AT1G48000.1	0	0	0	0	0	0.076	0	0.387	0.409
LcWRKY18	Lchi14328	3702.AT2G34830.1	3702.AT1G69580.2	0	0	0	0	0	0	0	0.415	0.414
LcWRKY18	Lchi05977	3702.AT2G34830.1	3702.AT1G70000.2	0	0	0	0	0	0	0	0.415	0.414
LcWRKY18	Lchi06375	3702.AT2G34830.1	3702.AT3G06490.1	0	0	0	0	0	0.076	0	0.387	0.409
LcWRKY18	Lchi00869	3702.AT2G34830.1	3702.AT5G56840.1	0	0	0	0	0	0	0	0.415	0.414
LcWRKY18	Lchi32692	3702.AT2G34830.1	3702.AT2G42660.1	0	0	0	0	0.104	0	0	0.415	0.453
LcWRKY18	LcAPP7b	3702.AT2G34830.1	3702.AT5G23810.1	0	0	0	0	0	0	0	0.506	0.506
LcWRKY18	Lchi02893	3702.AT2G34830.1	3702.AT5G18240.1	0	0	0	0	0	0	0	0.519	0.519
LcWRKY18	Lchi33480	3702.AT2G34830.1	3702.AT5G57620.1	0	0	0	0	0.206	0.076	0	0.575	0.661
Lchi00791	Lchi02025	3702.AT3G13890.1	3702.AT1G21700.1	0	0	0	0	0.082	0.5	0	0	0.521
Lchi00791	Lchi09560	3702.AT3G13890.1	3702.AT1G80840.1	0	0	0	0	0	0	0	0.413	0.412
Lchi00791	Lchi06282	3702.AT3G13890.1	3702.AT2G33610.1	0	0	0	0	0.082	0.5	0	0	0.521
Lchi00813	Lchi01130	3702.AT1G17520.1	3702.AT1G22640.1	0	0	0	0	0	0	0	0.44	0.44
Lchi00813	Lchi24117	3702.AT1G17520.1	3702.AT4G38620.1	0	0	0	0	0	0	0	0.455	0.455
Lchi00813	Lchi00913	3702.AT1G17520.1	3702.AT3G16350.1	0	0	0	0	0	0	0	0.497	0.497
Lchi00813	Lchi13810	3702.AT1G17520.1	3702.AT5G65790.1	0	0	0	0	0	0	0	0.581	0.581
Lchi00869	Lchi29813	3702.AT5G56840.1	3702.AT1G48000.1	0	0	0	0	0	0	0	0.51	0.51
Lchi00869	Lchi14328	3702.AT5G56840.1	3702.AT1G69580.2	0	0	0	0	0	0	0	0.602	0.602
Lchi00869	LcWRKY18	3702.AT5G56840.1	3702.AT2G34830.1	0	0	0	0	0	0	0	0.415	0.414
Lchi00869	Lchi32692	3702.AT5G56840.1	3702.AT2G42660.1	0	0	0	0	0	0	0	0.602	0.602
Lchi00869	Lchi34418	3702.AT5G56840.1	3702.AT2G46130.1	0	0	0	0	0.086	0	0	0.428	0.454
Lchi00869	Lchi06375	3702.AT5G56840.1	3702.AT3G06490.1	0	0	0	0	0	0	0	0.51	0.51
Lchi00869	Lchi29280	3702.AT5G56840.1	3702.AT3G46130.1	0	0	0	0	0	0	0	0.415	0.414
Lchi00869	LcWRKY22	3702.AT5G56840.1	3702.AT4G26640.2	0	0	0	0	0	0	0	0.601	0.601
Lchi00869	Lchi35141	3702.AT5G56840.1	3702.AT4G34990.1	0	0	0	0	0	0	0	0.641	0.641
Lchi00869	Lchi24117	3702.AT5G56840.1	3702.AT4G38620.1	0	0	0	0	0	0	0	0.641	0.641
Lchi00869	Lchi22880	3702.AT5G56840.1	3702.AT5G02320.1	0	0	0	0	0	0	0	0.412	0.412
Lchi00913	Lchi00813	3702.AT3G16350.1	3702.AT1G17520.1	0	0	0	0	0	0	0	0.497	0.497
Lchi00913	Lchi05134	3702.AT3G16350.1	3702.AT2G24570.1	0	0	0	0	0	0	0	0.511	0.511
Lchi00913	Lchi10815	3702.AT3G16350.1	3702.AT3G13040.1	0	0	0	0	0	0	0	0.606	0.606
Lchi00913	Lchi34064	3702.AT3G16350.1	3702.AT3G13540.1	0	0	0	0	0	0	0	0.589	0.589
Lchi00913	Lchi03311	3702.AT3G16350.1	3702.AT4G31550.1	0	0	0	0	0	0	0	0.511	0.511
Lchi00913	Lchi13153	3702.AT3G16350.1	3702.AT5G52660.2	0	0	0	0	0	0	0	0.619	0.619
Lchi00913	Lchi24117	3702.AT3G16350.1	3702.AT4G38620.1	0	0	0	0	0	0	0	0.621	0.621
Lchi00913	Lchi35141	3702.AT3G16350.1	3702.AT4G34990.1	0	0	0	0	0	0	0	0.621	0.621
Lchi01130	Lchi00813	3702.AT1G22640.1	3702.AT1G17520.1	0	0	0	0	0	0	0	0.44	0.44
Lchi01130	Lchi19831	3702.AT1G22640.1	3702.AT5G04760.1	0	0	0	0	0.11	0.043	0	0.368	0.415
Lchi01130	Lchi12593	3702.AT1G22640.1	3702.AT1G69310.1	0	0	0	0	0	0	0	0.443	0.443
LcMYB118	LcAPP2	3702.AT5G45580.1	3702.AT5G49630.1	0	0	0	0	0	0	0	0.636	0.636
Lchi01293	Lchi09560	3702.AT4G18020.6	3702.AT1G80840.1	0	0	0	0	0	0	0	0.408	0.408
Lchi01293	Lchi27169	3702.AT4G18020.6	3702.AT2G23290.1	0	0	0	0	0	0.043	0.189	0.584	0.648
Lchi01293	Lchi13688	3702.AT4G18020.6	3702.AT2G38470.1	0	0	0	0	0	0	0	0.416	0.416
Lchi01293	Lchi20781	3702.AT4G18020.6	3702.AT2G47460.1	0	0	0	0	0	0.043	0.189	0.296	0.405
Lchi01293	Lchi03801	3702.AT4G18020.6	3702.AT4G31800.1	0	0	0	0	0	0	0	0.408	0.408
Lchi01293	Lchi25771	3702.AT4G18020.6	3702.AT5G49330.1	0	0	0	0	0.087	0.043	0.189	0.296	0.434
Lchi01293	Lchi33480	3702.AT4G18020.6	3702.AT5G57620.1	0	0	0	0	0	0.043	0.189	0.372	0.47
Lchi01293	Lchi20890	3702.AT4G18020.6	3702.AT5G67300.1	0	0	0	0	0	0.043	0.189	0.584	0.648
Lchi01293	Lchi02876	3702.AT4G18020.6	3702.AT5G15310.1	0	0	0	0	0.051	0.043	0.189	0.645	0.703
Lchi01531	LcWRKY22	3702.AT5G08520.1	3702.AT4G26640.2	0	0	0	0	0	0	0	0.413	0.412
Lchi01871	Lchi17526	3702.AT1G68150.1	3702.AT5G15130.1	0	0	0	0.81	0.419	0	0	0.348	0.454
Lchi02025	Lchi30781	3702.AT1G21700.1	3702.AT1G08810.1	0	0	0	0	0.082	0.5	0	0	0.521
Lchi02025	Lchi15223	3702.AT1G21700.1	3702.AT5G29000.2	0	0	0	0	0	0.5	0	0	0.499
Lchi02025	Lchi06802	3702.AT1G21700.1	3702.AT5G06800.1	0	0	0	0	0	0.5	0	0	0.499
Lchi02025	LcMYB40	3702.AT1G21700.1	3702.AT1G67710.1	0	0	0	0	0	0.519	0	0	0.519
Lchi02025	Lchi20781	3702.AT1G21700.1	3702.AT2G47460.1	0	0	0	0	0.082	0.5	0	0	0.521
Lchi02025	Lchi03106	3702.AT1G21700.1	3702.AT5G10280.1	0	0	0	0	0.082	0.5	0	0	0.521
Lchi02025	Lchi00791	3702.AT1G21700.1	3702.AT3G13890.1	0	0	0	0	0.082	0.5	0	0	0.521
Lchi02025	Lchi02910	3702.AT1G21700.1	3702.AT5G62470.2	0	0	0	0	0.082	0.5	0	0	0.521
Lchi02025	Lchi28065	3702.AT1G21700.1	3702.AT2G32460.1	0	0	0	0	0.082	0.5	0	0	0.521
Lchi02025	Lchi11983	3702.AT1G21700.1	3702.AT3G28470.1	0	0	0	0	0.082	0.5	0	0	0.521
Lchi02025	Lchi08219	3702.AT1G21700.1	3702.AT3G23250.1	0	0	0	0	0.082	0.5	0	0.1	0.55
Lchi02025	Lchi19398	3702.AT1G21700.1	3702.AT3G52250.1	0	0	0	0	0.164	0.057	0	0.512	0.581
Lchi02025	Lchi22569	3702.AT1G21700.1	3702.AT2G47620.1	0	0	0	0.71	0	0.5	0.72	0.957	0.894
Lchi02025	Lchi06282	3702.AT1G21700.1	3702.AT2G33610.1	0	0	0	0.68	0	0.745	0.72	0.96	0.948
Lchi02529	Lchi09239	3702.AT5G13080.1	3702.AT1G62300.1	0	0	0	0.844	0.367	0	0	0.85	0.451
Lchi02529	Lchi29812	3702.AT5G13080.1	3702.AT1G68320.1	0	0	0	0	0	0	0	0.846	0.846
Lchi02529	Lchi16865	3702.AT5G13080.1	3702.AT2G01060.1	0	0	0	0	0	0	0	0.593	0.593
Lchi02529	Lchi29280	3702.AT5G13080.1	3702.AT3G46130.1	0	0	0	0	0	0	0	0.467	0.467
Lchi02529	Lchi07515	3702.AT5G13080.1	3702.AT4G18770.1	0	0	0	0	0	0	0	0.711	0.711
Lchi02529	Lchi19831	3702.AT5G13080.1	3702.AT5G04760.1	0	0	0	0	0.104	0	0	0.367	0.409
Lchi02529	Lchi15223	3702.AT5G13080.1	3702.AT5G29000.2	0	0	0	0	0	0	0	0.519	0.519
Lchi02876	Lchi30528	3702.AT5G15310.1	3702.AT1G79430.2	0	0	0	0	0	0	0	0.585	0.585
Lchi02876	Lchi28056	3702.AT5G15310.1	3702.AT2G46410.1	0	0	0	0	0	0	0	0.547	0.547
Lchi02876	Lchi01293	3702.AT5G15310.1	3702.AT4G18020.6	0	0	0	0	0.051	0.043	0.189	0.645	0.703
Lchi02876	Lchi27092	3702.AT5G15310.1	3702.AT5G53200.1	0	0	0	0	0	0	0	0.547	0.547
Lchi02893	LcWRKY18	3702.AT5G18240.1	3702.AT2G34830.1	0	0	0	0	0	0	0	0.519	0.519
Lchi02893	Lchi33480	3702.AT5G18240.1	3702.AT5G57620.1	0	0	0	0	0	0	0	0.441	0.441
Lchi02910	Lchi02025	3702.AT5G62470.2	3702.AT1G21700.1	0	0	0	0	0.082	0.5	0	0	0.521
Lchi02910	Lchi17850	3702.AT5G62470.2	3702.AT3G10760.1	0	0	0	0	0	0	0	0.599	0.599
Lchi02910	Lchi12798	3702.AT5G62470.2	3702.AT5G43290.1	0	0	0	0	0	0.076	0	0.589	0.604
Lchi03106	Lchi02025	3702.AT5G10280.1	3702.AT1G21700.1	0	0	0	0	0.082	0.5	0	0	0.521
Lchi03106	Lchi06282	3702.AT5G10280.1	3702.AT2G33610.1	0	0	0	0	0.082	0.5	0	0	0.521
Lchi03106	Lchi13810	3702.AT5G10280.1	3702.AT5G65790.1	0	0	0	0.797	0.407	0	0	0.101	0.414
Lchi03106	Lchi33480	3702.AT5G10280.1	3702.AT5G57620.1	0	0	0	0.797	0.421	0	0	0	0.42
Lchi03311	Lchi09239	3702.AT4G31550.1	3702.AT1G62300.1	0	0	0	0.637	0.182	0	0	0.751	0.402
Lchi03311	Lchi09560	3702.AT4G31550.1	3702.AT1G80840.1	0	0	0	0.634	0.202	0	0	0.811	0.437
Lchi03311	Lchi13688	3702.AT4G31550.1	3702.AT2G38470.1	0	0	0	0.661	0.351	0	0	0.742	0.512
Lchi03311	Lchi00913	3702.AT4G31550.1	3702.AT3G16350.1	0	0	0	0	0	0	0	0.511	0.511
Lchi03311	Lchi27068	3702.AT4G31550.1	3702.AT4G01250.1	0	0	0	0.693	0.394	0	0	0.633	0.508
Lchi03311	Lchi28909	3702.AT4G31550.1	3702.AT4G23810.1	0	0	0	0.591	0.273	0	0	0.712	0.481
Lchi03801	Lchi09560	3702.AT4G31800.1	3702.AT1G80840.1	0	0	0	0.892	0.5	0.847	0	0.994	0.928
Lchi03801	Lchi13688	3702.AT4G31800.1	3702.AT2G38470.1	0	0	0	0.642	0.428	0	0	0.872	0.605
Lchi03801	Lchi08219	3702.AT4G31800.1	3702.AT3G23250.1	0	0	0	0	0.339	0	0	0.309	0.523
Lchi03801	Lchi07753	3702.AT4G31800.1	3702.AT3G56400.1	0	0	0	0.597	0.186	0	0	0.908	0.482
Lchi03801	Lchi01293	3702.AT4G31800.1	3702.AT4G18020.6	0	0	0	0	0	0	0	0.408	0.408
Lchi03801	Lchi28909	3702.AT4G31800.1	3702.AT4G23810.1	0	0	0	0.582	0.304	0	0	0.899	0.564
Lchi03801	Lchi06399	3702.AT4G31800.1	3702.AT5G49520.1	0	0	0	0.647	0.363	0	0	0.561	0.485
Lchi03801	Lchi20890	3702.AT4G31800.1	3702.AT5G67300.1	0	0	0	0	0.267	0	0	0.333	0.49
Lchi03801	LcMYB91	3702.AT4G31800.1	3702.AT5G47390.1	0	0	0	0	0	0	0	0.544	0.544
Lchi05134	Lchi00913	3702.AT2G24570.1	3702.AT3G16350.1	0	0	0	0	0	0	0	0.511	0.511
LcMYB77	Lchi08332	3702.AT5G16560.1	3702.AT1G32240.1	0	0	0	0.802	0	0.5	0	0.963	0.595
LcMYB77	Lchi11128	3702.AT5G16560.1	3702.AT1G49950.3	0	0	0	0	0	0	0	0.605	0.605
LcMYB77	AUX1b	3702.AT5G16560.1	3702.AT2G38120.1	0	0	0	0	0	0	0	0.549	0.549
Lchi05977	Lchi09239	3702.AT1G70000.2	3702.AT1G62300.1	0	0	0	0	0	0	0	0.601	0.601
Lchi05977	LcWRKY18	3702.AT1G70000.2	3702.AT2G34830.1	0	0	0	0	0	0	0	0.415	0.414
Lchi05977	Lchi00053	3702.AT1G70000.2	3702.AT4G04450.1	0	0	0	0	0	0	0	0.601	0.601
LcMYB91	Lchi30781	3702.AT5G47390.1	3702.AT1G08810.1	0	0	0	0	0	0	0	0.6	0.6
LcMYB91	Lchi16606	3702.AT5G47390.1	3702.AT1G09540.1	0	0	0	0	0	0	0	0.415	0.414
LcMYB91	Lchi13995	3702.AT5G47390.1	3702.AT1G14350.2	0	0	0	0	0	0	0	0.508	0.508
LcMYB91	Lchi09560	3702.AT5G47390.1	3702.AT1G80840.1	0	0	0	0	0	0	0	0.544	0.544
LcMYB91	Lchi21081	3702.AT5G47390.1	3702.AT3G04030.3	0	0	0	0	0	0	0	0.541	0.541
LcMYB91	Lchi08107	3702.AT5G47390.1	3702.AT3G11450.1	0	0	0	0	0	0	0	0.617	0.617
LcMYB91	Lchi10815	3702.AT5G47390.1	3702.AT3G13040.1	0	0	0	0	0.056	0	0	0.6	0.606
LcMYB91	Lchi34064	3702.AT5G47390.1	3702.AT3G13540.1	0	0	0	0	0	0	0	0.57	0.57
LcMYB91	Lchi22908	3702.AT5G47390.1	3702.AT3G24120.2	0	0	0	0	0.042	0	0	0.622	0.622
LcMYB91	LcAVT6	3702.AT5G47390.1	3702.AT3G30390.2	0	0	0	0	0	0	0	0.548	0.548
LcMYB91	Lchi15907	3702.AT5G47390.1	3702.AT3G55730.1	0	0	0	0	0	0	0	0.463	0.463
LcMYB91	Lchi07753	3702.AT5G47390.1	3702.AT3G56400.1	0	0	0	0	0	0	0	0.544	0.544
LcMYB91	Lchi27093	3702.AT5G47390.1	3702.AT4G11070.1	0	0	0	0	0	0	0	0.477	0.477
LcMYB91	Lchi28909	3702.AT5G47390.1	3702.AT4G23810.1	0	0	0	0	0	0	0	0.477	0.477
LcMYB91	Lchi03801	3702.AT5G47390.1	3702.AT4G31800.1	0	0	0	0	0	0	0	0.544	0.544
LcMYB91	Lchi35141	3702.AT5G47390.1	3702.AT4G34990.1	0	0	0	0	0	0	0	0.603	0.603
LcMYB91	Lchi24117	3702.AT5G47390.1	3702.AT4G38620.1	0	0	0	0	0	0	0	0.603	0.603
LcMYB91	Lchi22880	3702.AT5G47390.1	3702.AT5G02320.1	0	0	0	0	0	0	0	0.599	0.599
LcMYB91	Lchi33605	3702.AT5G47390.1	3702.AT5G17300.1	0	0	0	0	0.061	0	0	0.389	0.401
LcMYB91	Lchi16886	3702.AT5G47390.1	3702.AT5G56110.1	0	0	0	0	0	0	0	0.601	0.601
Lchi06282	Lchi30781	3702.AT2G33610.1	3702.AT1G08810.1	0	0	0	0	0.082	0.5	0	0	0.521
Lchi06282	Lchi02025	3702.AT2G33610.1	3702.AT1G21700.1	0	0	0	0.68	0	0.745	0.72	0.96	0.948
Lchi06282	Lchi06802	3702.AT2G33610.1	3702.AT5G06800.1	0	0	0	0	0	0.5	0	0	0.499
Lchi06282	Lchi21946	3702.AT2G33610.1	3702.AT2G37260.1	0	0	0	0	0	0.5	0	0	0.499
Lchi06282	Lchi15223	3702.AT2G33610.1	3702.AT5G29000.2	0	0	0	0	0	0.5	0	0	0.499
Lchi06282	Lchi28909	3702.AT2G33610.1	3702.AT4G23810.1	0	0	0	0	0	0.5	0	0.076	0.518
Lchi06282	Lchi00791	3702.AT2G33610.1	3702.AT3G13890.1	0	0	0	0	0.082	0.5	0	0	0.521
Lchi06282	Lchi03106	3702.AT2G33610.1	3702.AT5G10280.1	0	0	0	0	0.082	0.5	0	0	0.521
Lchi06282	Lchi11983	3702.AT2G33610.1	3702.AT3G28470.1	0	0	0	0	0.082	0.5	0	0	0.521
Lchi06282	Lchi19398	3702.AT2G33610.1	3702.AT3G52250.1	0	0	0	0	0.164	0.057	0	0.512	0.581
Lchi06282	Lchi09081	3702.AT2G33610.1	3702.AT4G34430.4	0	0	0	0.658	0	0.5	0	0.963	0.664
Lchi06282	Lchi22569	3702.AT2G33610.1	3702.AT2G47620.1	0	0	0	0.735	0.104	0.5	0.72	0.964	0.898
Lchi06375	Lchi09560	3702.AT3G06490.1	3702.AT1G80840.1	0	0	0	0	0.061	0	0	0.428	0.439
Lchi06375	LcWRKY18	3702.AT3G06490.1	3702.AT2G34830.1	0	0	0	0	0	0.076	0	0.387	0.409
Lchi06375	Lchi15866	3702.AT3G06490.1	3702.AT2G38090.1	0	0	0	0	0.048	0.043	0	0.51	0.514
Lchi06375	Lchi13688	3702.AT3G06490.1	3702.AT2G38470.1	0	0	0	0	0	0	0	0.413	0.412
Lchi06375	Lchi31393	3702.AT3G06490.1	3702.AT4G24240.1	0	0	0	0	0	0.076	0	0.39	0.412
Lchi06375	Lchi00869	3702.AT3G06490.1	3702.AT5G56840.1	0	0	0	0	0	0	0	0.51	0.51
Lchi06399	Lchi09239	3702.AT5G49520.1	3702.AT1G62300.1	0	0	0	0.638	0.276	0	0	0.616	0.433
Lchi06399	Lchi09560	3702.AT5G49520.1	3702.AT1G80840.1	0	0	0	0.659	0.349	0	0	0.72	0.506
Lchi06399	Lchi13688	3702.AT5G49520.1	3702.AT2G38470.1	0	0	0	0.673	0.341	0	0	0.659	0.479
Lchi06399	Lchi08219	3702.AT5G49520.1	3702.AT3G23250.1	0	0	0	0	0.606	0	0	0.135	0.644
Lchi06399	Lchi28909	3702.AT5G49520.1	3702.AT4G23810.1	0	0	0	0.602	0.225	0	0	0.63	0.414
Lchi06399	Lchi03801	3702.AT5G49520.1	3702.AT4G31800.1	0	0	0	0.647	0.363	0	0	0.561	0.485
LcMYB89	AUX1b	3702.AT1G01060.2	3702.AT2G38120.1	0	0	0	0	0	0	0	0.404	0.404
LcMYB89	Lchi07753	3702.AT1G01060.2	3702.AT3G56400.1	0	0	0	0	0	0	0	0.554	0.554
LcMYB89	Lchi29403	3702.AT1G01060.2	3702.AT5G59570.1	0	0	0	0	0	0	0	0.642	0.642
LcMYB89	Lchi33605	3702.AT1G01060.2	3702.AT5G17300.1	0	0	0	0.745	0.612	0	0	0.932	0.704
LcMYB89	Lchi15651	3702.AT1G01060.2	3702.AT2G46830.1	0	0	0	0.874	0.863	0.802	0	0.982	0.975
Lchi06802	Lchi02025	3702.AT5G06800.1	3702.AT1G21700.1	0	0	0	0	0	0.5	0	0	0.499
Lchi06802	Lchi06282	3702.AT5G06800.1	3702.AT2G33610.1	0	0	0	0	0	0.5	0	0	0.499
Lchi06802	Lchi07515	3702.AT5G06800.1	3702.AT4G18770.1	0	0	0	0	0	0	0	0.596	0.596
Lchi07497	Lchi14373	3702.AT5G40350.1	3702.AT3G27810.1	0	0	0	0.966	0.214	0.5	0	0.972	0.603
Lchi07515	Lchi06802	3702.AT4G18770.1	3702.AT5G06800.1	0	0	0	0	0	0	0	0.596	0.596
Lchi07515	Lchi02529	3702.AT4G18770.1	3702.AT5G13080.1	0	0	0	0	0	0	0	0.711	0.711
Lchi07753	LcMYB89	3702.AT3G56400.1	3702.AT1G01060.2	0	0	0	0	0	0	0	0.554	0.554
Lchi07753	Lchi09560	3702.AT3G56400.1	3702.AT1G80840.1	0	0	0	0	0.27	0	0	0.921	0.94
Lchi07753	Lchi28065	3702.AT3G56400.1	3702.AT2G32460.1	0	0	0	0	0	0	0	0.405	0.405
Lchi07753	Lchi13688	3702.AT3G56400.1	3702.AT2G38470.1	0	0	0	0.592	0.275	0	0	0.863	0.528
Lchi07753	Lchi15651	3702.AT3G56400.1	3702.AT2G46830.1	0	0	0	0	0	0	0	0.544	0.544
Lchi07753	Lchi28909	3702.AT3G56400.1	3702.AT4G23810.1	0	0	0	0.692	0.237	0	0	0.91	0.45
Lchi07753	Lchi03801	3702.AT3G56400.1	3702.AT4G31800.1	0	0	0	0.597	0.186	0	0	0.908	0.482
Lchi07753	LcMYB91	3702.AT3G56400.1	3702.AT5G47390.1	0	0	0	0	0	0	0	0.544	0.544
Lchi07753	Lchi20890	3702.AT3G56400.1	3702.AT5G67300.1	0	0	0	0	0	0	0	0.616	0.616
Lchi07753	Lchi17519	3702.AT3G56400.1	3702.AT5G64810.1	0	0	0	0	0.264	0	0	0.75	0.808
Lchi07759	Lchi10138	3702.AT2G40740.1	3702.AT1G09770.1	0	0	0	0	0	0	0	0.492	0.491
Lchi08107	Lchi10138	3702.AT3G11450.1	3702.AT1G09770.1	0	0	0	0	0.439	0.043	0	0	0.44
Lchi08107	LcMYB91	3702.AT3G11450.1	3702.AT5G47390.1	0	0	0	0	0	0	0	0.617	0.617
Lchi08219	Lchi02025	3702.AT3G23250.1	3702.AT1G21700.1	0	0	0	0	0.082	0.5	0	0.1	0.55
Lchi08219	Lchi09560	3702.AT3G23250.1	3702.AT1G80840.1	0	0	0	0	0.58	0	0	0.519	0.789
Lchi08219	Lchi13688	3702.AT3G23250.1	3702.AT2G38470.1	0	0	0	0	0.445	0	0	0.518	0.721
Lchi08219	Lchi28909	3702.AT3G23250.1	3702.AT4G23810.1	0	0	0	0	0.405	0	0	0	0.405
Lchi08219	Lchi03801	3702.AT3G23250.1	3702.AT4G31800.1	0	0	0	0	0.339	0	0	0.309	0.523
Lchi08219	Lchi06399	3702.AT3G23250.1	3702.AT5G49520.1	0	0	0	0	0.606	0	0	0.135	0.644
Lchi08332	LcMYB77	3702.AT1G32240.1	3702.AT5G16560.1	0	0	0	0.802	0	0.5	0	0.963	0.595
LcMYB25	LcLHT4	3702.AT1G25550.1	3702.AT1G25530.1	0	0	0	0	0	0	0	0.639	0.639
LcMYB25	Lchi23749	3702.AT1G25550.1	3702.AT1G68670.1	0	0	0	0.947	0.46	0.115	0	0.94	0.526
Lchi08842	Lchi10815	3702.AT4G32730.2	3702.AT3G13040.1	0	0	0	0	0	0	0	0.5	0.499
Lchi09081	Lchi06282	3702.AT4G34430.4	3702.AT2G33610.1	0	0	0	0.658	0	0.5	0	0.963	0.664
Lchi09081	Lchi19398	3702.AT4G34430.4	3702.AT3G52250.1	0	0	0	0	0.171	0.057	0	0.512	0.585
Lchi09239	Lchi09560	3702.AT1G62300.1	3702.AT1G80840.1	0	0	0	0.7	0.201	0	0	0.847	0.402
Lchi09239	Lchi03311	3702.AT1G62300.1	3702.AT4G31550.1	0	0	0	0.637	0.182	0	0	0.751	0.402
Lchi09239	Lchi06399	3702.AT1G62300.1	3702.AT5G49520.1	0	0	0	0.638	0.276	0	0	0.616	0.433
Lchi09239	Lchi02529	3702.AT1G62300.1	3702.AT5G13080.1	0	0	0	0.844	0.367	0	0	0.85	0.451
Lchi09239	Lchi28909	3702.AT1G62300.1	3702.AT4G23810.1	0	0	0	0.588	0.191	0	0	0.829	0.464
Lchi09239	Lchi13688	3702.AT1G62300.1	3702.AT2G38470.1	0	0	0	0.611	0.382	0	0	0.67	0.54
Lchi09239	Lchi05977	3702.AT1G62300.1	3702.AT1G70000.2	0	0	0	0	0	0	0	0.601	0.601
Lchi09239	Lchi29812	3702.AT1G62300.1	3702.AT1G68320.1	0	0	0	0	0	0	0	0.636	0.636
Lchi09560	Lchi09239	3702.AT1G80840.1	3702.AT1G62300.1	0	0	0	0.7	0.201	0	0	0.847	0.402
Lchi09560	Lchi29280	3702.AT1G80840.1	3702.AT3G46130.1	0	0	0	0	0	0	0	0.407	0.407
Lchi09560	Lchi01293	3702.AT1G80840.1	3702.AT4G18020.6	0	0	0	0	0	0	0	0.408	0.408
Lchi09560	Lchi27093	3702.AT1G80840.1	3702.AT4G11070.1	0	0	0	0.579	0.111	0	0	0.808	0.411
Lchi09560	Lchi00791	3702.AT1G80840.1	3702.AT3G13890.1	0	0	0	0	0	0	0	0.413	0.412
Lchi09560	Lchi23178	3702.AT1G80840.1	3702.AT3G61250.1	0	0	0	0	0	0	0	0.413	0.412
Lchi09560	Lchi03311	3702.AT1G80840.1	3702.AT4G31550.1	0	0	0	0.634	0.202	0	0	0.811	0.437
Lchi09560	Lchi06375	3702.AT1G80840.1	3702.AT3G06490.1	0	0	0	0	0.061	0	0	0.428	0.439
Lchi09560	Lchi06399	3702.AT1G80840.1	3702.AT5G49520.1	0	0	0	0.659	0.349	0	0	0.72	0.506
Lchi09560	LcMYB91	3702.AT1G80840.1	3702.AT5G47390.1	0	0	0	0	0	0	0	0.544	0.544
Lchi09560	Lchi27068	3702.AT1G80840.1	3702.AT4G01250.1	0	0	0	0.633	0.444	0	0	0.698	0.583
Lchi09560	Lchi20890	3702.AT1G80840.1	3702.AT5G67300.1	0	0	0	0	0.256	0	0	0.482	0.598
Lchi09560	Lchi28909	3702.AT1G80840.1	3702.AT4G23810.1	0	0	0	0.58	0.629	0	0	0.84	0.759
Lchi09560	Lchi08219	3702.AT1G80840.1	3702.AT3G23250.1	0	0	0	0	0.58	0	0	0.519	0.789
Lchi09560	Lchi13688	3702.AT1G80840.1	3702.AT2G38470.1	0	0	0	0.657	0.868	0	0	0.924	0.91
Lchi09560	Lchi03801	3702.AT1G80840.1	3702.AT4G31800.1	0	0	0	0.892	0.5	0.847	0	0.994	0.928
Lchi09560	Lchi07753	3702.AT1G80840.1	3702.AT3G56400.1	0	0	0	0	0.27	0	0	0.921	0.94
Lchi09877	Lchi11128	3702.AT2G20570.2	3702.AT1G49950.3	0	0	0	0	0	0	0	0.592	0.592
Lchi10138	Lchi13810	3702.AT1G09770.1	3702.AT5G65790.1	0	0	0	0	0.058	0	0	0.389	0.4
Lchi10138	Lchi08107	3702.AT1G09770.1	3702.AT3G11450.1	0	0	0	0	0.439	0.043	0	0	0.44
Lchi10138	Lchi07759	3702.AT1G09770.1	3702.AT2G40740.1	0	0	0	0	0	0	0	0.492	0.491
Lchi10138	Lchi11128	3702.AT1G09770.1	3702.AT1G49950.3	0	0	0	0	0.047	0	0	0.545	0.547
Lchi10138	Lchi12598	3702.AT1G09770.1	3702.AT1G26580.1	0	0	0	0	0.168	0	0	0.499	0.565
LcMYB40	Lchi02025	3702.AT1G67710.1	3702.AT1G21700.1	0	0	0	0	0	0.519	0	0	0.519
LcMYB40	LcLAX2	3702.AT1G67710.1	3702.AT2G21050.1	0	0	0	0	0	0	0	0.659	0.659
Lchi10815	Lchi30781	3702.AT3G13040.1	3702.AT1G08810.1	0	0	0	0	0	0	0	0.595	0.595
Lchi10815	Lchi28056	3702.AT3G13040.1	3702.AT2G46410.1	0	0	0	0	0	0	0	0.479	0.479
Lchi10815	Lchi27092	3702.AT3G13040.1	3702.AT5G53200.1	0	0	0	0	0.05	0	0	0.479	0.483
Lchi10815	Lchi08842	3702.AT3G13040.1	3702.AT4G32730.2	0	0	0	0	0	0	0	0.5	0.499
Lchi10815	Lchi34064	3702.AT3G13040.1	3702.AT3G13540.1	0	0	0	0	0	0	0	0.516	0.516
Lchi10815	Lchi16886	3702.AT3G13040.1	3702.AT5G56110.1	0	0	0	0	0	0	0	0.535	0.535
Lchi10815	Lchi00913	3702.AT3G13040.1	3702.AT3G16350.1	0	0	0	0	0	0	0	0.606	0.606
Lchi10815	LcMYB91	3702.AT3G13040.1	3702.AT5G47390.1	0	0	0	0	0.056	0	0	0.6	0.606
Lchi10839	Lchi13810	3702.AT1G13960.1	3702.AT5G65790.1	0	0	0	0	0	0	0	0.4	0.4
Lchi11128	Lchi10138	3702.AT1G49950.3	3702.AT1G09770.1	0	0	0	0	0.047	0	0	0.545	0.547
Lchi11128	Lchi09877	3702.AT1G49950.3	3702.AT2G20570.2	0	0	0	0	0	0	0	0.592	0.592
Lchi11128	LcMYB77	3702.AT1G49950.3	3702.AT5G16560.1	0	0	0	0	0	0	0	0.605	0.605
Lchi11983	Lchi02025	3702.AT3G28470.1	3702.AT1G21700.1	0	0	0	0	0.082	0.5	0	0	0.521
Lchi11983	Lchi06282	3702.AT3G28470.1	3702.AT2G33610.1	0	0	0	0	0.082	0.5	0	0	0.521
Lchi12397	Lchi17854	3702.AT3G07740.4	3702.AT3G05380.5	0	0	0	0	0.236	0	0	0.401	0.523
Lchi12397	Lchi20569	3702.AT3G07740.4	3702.AT3G21430.2	0	0	0	0	0.189	0	0	0.401	0.493
LcWRKY22	Lchi14328	3702.AT4G26640.2	3702.AT1G69580.2	0	0	0	0	0	0	0	0.601	0.601
LcWRKY22	Lchi32692	3702.AT4G26640.2	3702.AT2G42660.1	0	0	0	0	0	0	0	0.601	0.601
LcWRKY22	Lchi29280	3702.AT4G26640.2	3702.AT3G46130.1	0	0	0	0	0	0	0	0.415	0.414
LcWRKY22	Lchi01531	3702.AT4G26640.2	3702.AT5G08520.1	0	0	0	0	0	0	0	0.413	0.412
LcWRKY22	LcAPP2	3702.AT4G26640.2	3702.AT5G49630.1	0	0	0	0	0	0	0	0.543	0.543
LcWRKY22	Lchi13153	3702.AT4G26640.2	3702.AT5G52660.2	0	0	0	0	0	0	0	0.556	0.556
LcWRKY22	Lchi00869	3702.AT4G26640.2	3702.AT5G56840.1	0	0	0	0	0	0	0	0.601	0.601
Lchi12593	Lchi01130	3702.AT1G69310.1	3702.AT1G22640.1	0	0	0	0	0	0	0	0.443	0.443
Lchi12593	Lchi29812	3702.AT1G69310.1	3702.AT1G68320.1	0	0	0	0	0	0	0	0.404	0.404
Lchi12593	Lchi20677	3702.AT1G69310.1	3702.AT4G09460.1	0	0	0	0	0	0	0	0.415	0.414
Lchi12593	Lchi15866	3702.AT1G69310.1	3702.AT2G38090.1	0	0	0	0	0	0	0	0.415	0.414
Lchi12593	Lchi19831	3702.AT1G69310.1	3702.AT5G04760.1	0	0	0	0	0	0	0	0.51	0.51
Lchi12593	Lchi25489	3702.AT1G69310.1	3702.AT4G21440.1	0	0	0	0	0	0	0	0.512	0.512
Lchi12598	Lchi10138	3702.AT1G26580.1	3702.AT1G09770.1	0	0	0	0	0.168	0	0	0.499	0.565
Lchi12598	Lchi20890	3702.AT1G26580.1	3702.AT5G67300.1	0	0	0	0	0	0	0	0.582	0.582
Lchi12798	Lchi14291	3702.AT5G43290.1	3702.AT3G47600.1	0	0	0	0	0	0.076	0	0.589	0.604
Lchi12798	Lchi19831	3702.AT5G43290.1	3702.AT5G04760.1	0	0	0	0	0	0	0	0.411	0.41
Lchi12798	Lchi02910	3702.AT5G43290.1	3702.AT5G62470.2	0	0	0	0	0	0.076	0	0.589	0.604
Lchi13153	Lchi31569	3702.AT5G52660.2	3702.AT2G30590.1	0	0	0	0	0.055	0	0	0.395	0.403
Lchi13153	Lchi13367	3702.AT5G52660.2	3702.AT3G04670.1	0	0	0	0	0.055	0	0	0.395	0.403
Lchi13153	Lchi00913	3702.AT5G52660.2	3702.AT3G16350.1	0	0	0	0	0	0	0	0.619	0.619
Lchi13153	LcWRKY22	3702.AT5G52660.2	3702.AT4G26640.2	0	0	0	0	0	0	0	0.556	0.556
Lchi13153	Lchi29403	3702.AT5G52660.2	3702.AT5G59570.1	0	0	0	0	0	0	0	0.442	0.442
Lchi13367	Lchi13153	3702.AT3G04670.1	3702.AT5G52660.2	0	0	0	0	0.055	0	0	0.395	0.403
Lchi13688	Lchi09239	3702.AT2G38470.1	3702.AT1G62300.1	0	0	0	0.611	0.382	0	0	0.67	0.54
Lchi13688	Lchi09560	3702.AT2G38470.1	3702.AT1G80840.1	0	0	0	0.657	0.868	0	0	0.924	0.91
Lchi13688	Lchi06375	3702.AT2G38470.1	3702.AT3G06490.1	0	0	0	0	0	0	0	0.413	0.412
Lchi13688	Lchi01293	3702.AT2G38470.1	3702.AT4G18020.6	0	0	0	0	0	0	0	0.416	0.416
Lchi13688	Lchi06399	3702.AT2G38470.1	3702.AT5G49520.1	0	0	0	0.673	0.341	0	0	0.659	0.479
Lchi13688	Lchi03311	3702.AT2G38470.1	3702.AT4G31550.1	0	0	0	0.661	0.351	0	0	0.742	0.512
Lchi13688	Lchi07753	3702.AT2G38470.1	3702.AT3G56400.1	0	0	0	0.592	0.275	0	0	0.863	0.528
Lchi13688	Lchi27068	3702.AT2G38470.1	3702.AT4G01250.1	0	0	0	0.638	0.339	0	0	0.846	0.539
Lchi13688	Lchi03801	3702.AT2G38470.1	3702.AT4G31800.1	0	0	0	0.642	0.428	0	0	0.872	0.605
Lchi13688	Lchi20890	3702.AT2G38470.1	3702.AT5G67300.1	0	0	0	0	0.172	0	0	0.612	0.665
Lchi13688	Lchi08219	3702.AT2G38470.1	3702.AT3G23250.1	0	0	0	0	0.445	0	0	0.518	0.721
Lchi13688	Lchi28909	3702.AT2G38470.1	3702.AT4G23810.1	0	0	0	0.586	0.795	0	0	0.775	0.86
Lchi13810	Lchi10138	3702.AT5G65790.1	3702.AT1G09770.1	0	0	0	0	0.058	0	0	0.389	0.4
Lchi13810	Lchi10839	3702.AT5G65790.1	3702.AT1G13960.1	0	0	0	0	0	0	0	0.4	0.4
Lchi13810	Lchi00813	3702.AT5G65790.1	3702.AT1G17520.1	0	0	0	0	0	0	0	0.581	0.581
Lchi13810	Lchi03106	3702.AT5G65790.1	3702.AT5G10280.1	0	0	0	0.797	0.407	0	0	0.101	0.414
Lchi13810	Lchi33480	3702.AT5G65790.1	3702.AT5G57620.1	0	0	0	0.891	0.425	0	0	0.587	0.46
Lchi13939	Lchi21946	3702.AT5G42630.1	3702.AT2G37260.1	0	0	0	0	0	0	0	0.58	0.58
Lchi13939	Lchi19649	3702.AT5G42630.1	3702.AT5G35550.1	0	0	0	0	0	0	0	0.638	0.638
Lchi13995	LcMYB91	3702.AT1G14350.2	3702.AT5G47390.1	0	0	0	0	0	0	0	0.508	0.508
Lchi14291	Lchi19831	3702.AT3G47600.1	3702.AT5G04760.1	0	0	0	0	0.048	0.043	0	0.498	0.502
Lchi14291	Lchi12798	3702.AT3G47600.1	3702.AT5G43290.1	0	0	0	0	0	0.076	0	0.589	0.604
Lchi14328	Lchi29280	3702.AT1G69580.2	3702.AT3G46130.1	0	0	0	0	0	0	0	0.415	0.414
Lchi14328	LcWRKY18	3702.AT1G69580.2	3702.AT2G34830.1	0	0	0	0	0	0	0	0.415	0.414
Lchi14328	LcWRKY22	3702.AT1G69580.2	3702.AT4G26640.2	0	0	0	0	0	0	0	0.601	0.601
Lchi14328	Lchi00869	3702.AT1G69580.2	3702.AT5G56840.1	0	0	0	0	0	0	0	0.602	0.602
Lchi14373	Lchi28056	3702.AT3G27810.1	3702.AT2G46410.1	0	0	0	0	0	0	0	0.626	0.626
Lchi14373	Lchi21081	3702.AT3G27810.1	3702.AT3G04030.3	0	0	0	0	0	0	0	0.448	0.448
Lchi14373	Lchi27092	3702.AT3G27810.1	3702.AT5G53200.1	0	0	0	0	0	0	0	0.582	0.582
Lchi14373	Lchi07497	3702.AT3G27810.1	3702.AT5G40350.1	0	0	0	0.966	0.214	0.5	0	0.972	0.603
Lchi15223	Lchi02025	3702.AT5G29000.2	3702.AT1G21700.1	0	0	0	0	0	0.5	0	0	0.499
Lchi15223	Lchi29812	3702.AT5G29000.2	3702.AT1G68320.1	0	0	0	0	0	0	0	0.543	0.543
Lchi15223	Lchi06282	3702.AT5G29000.2	3702.AT2G33610.1	0	0	0	0	0	0.5	0	0	0.499
Lchi15223	Lchi02529	3702.AT5G29000.2	3702.AT5G13080.1	0	0	0	0	0	0	0	0.519	0.519
Lchi15651	LcMYB89	3702.AT2G46830.1	3702.AT1G01060.2	0	0	0	0.874	0.863	0.802	0	0.982	0.975
Lchi15651	Lchi07753	3702.AT2G46830.1	3702.AT3G56400.1	0	0	0	0	0	0	0	0.544	0.544
Lchi15651	Lchi29403	3702.AT2G46830.1	3702.AT5G59570.1	0	0	0	0	0	0	0	0.66	0.66
Lchi15651	Lchi33605	3702.AT2G46830.1	3702.AT5G17300.1	0	0	0	0.744	0.646	0	0	0.928	0.73
Lchi15866	Lchi28348	3702.AT2G38090.1	3702.AT1G16490.1	0	0	0	0	0.048	0.043	0	0.5	0.504
Lchi15866	Lchi29813	3702.AT2G38090.1	3702.AT1G48000.1	0	0	0	0	0.048	0.043	0	0.51	0.514
Lchi15866	Lchi29812	3702.AT2G38090.1	3702.AT1G68320.1	0	0	0	0	0.048	0.043	0	0.59	0.593
Lchi15866	Lchi12593	3702.AT2G38090.1	3702.AT1G69310.1	0	0	0	0	0	0	0	0.415	0.414
Lchi15866	Lchi22880	3702.AT2G38090.1	3702.AT5G02320.1	0	0	0	0	0.048	0.043	0	0.412	0.417
Lchi15866	Lchi06375	3702.AT2G38090.1	3702.AT3G06490.1	0	0	0	0	0.048	0.043	0	0.51	0.514
Lchi15866	Lchi17487	3702.AT2G38090.1	3702.AT4G39410.1	0	0	0	0	0	0	0	0.519	0.519
Lchi15866	Lchi24117	3702.AT2G38090.1	3702.AT4G38620.1	0	0	0	0	0.048	0.043	0	0.641	0.644
Lchi15866	Lchi35141	3702.AT2G38090.1	3702.AT4G34990.1	0	0	0	0	0.048	0.043	0	0.641	0.644
Lchi15907	Lchi21081	3702.AT3G55730.1	3702.AT3G04030.3	0	0	0	0	0	0	0	0.637	0.637
Lchi15907	LcMYB91	3702.AT3G55730.1	3702.AT5G47390.1	0	0	0	0	0	0	0	0.463	0.463
Lchi16606	LcMYB91	3702.AT1G09540.1	3702.AT5G47390.1	0	0	0	0	0	0	0	0.415	0.414
Lchi16606	Lchi21946	3702.AT1G09540.1	3702.AT2G37260.1	0	0	0	0	0	0	0	0.477	0.477
Lchi16830	Lchi20677	3702.AT5G56270.1	3702.AT4G09460.1	0	0	0	0	0	0	0	0.419	0.419
Lchi16865	Lchi02529	3702.AT2G01060.1	3702.AT5G13080.1	0	0	0	0	0	0	0	0.593	0.593
Lchi16865	Lchi27955	3702.AT2G01060.1	3702.AT3G11440.1	0	0	0	0	0	0	0	0.687	0.687
Lchi16865	Lchi22255	3702.AT2G01060.1	3702.AT5G06100.2	0	0	0	0	0	0	0	0.687	0.687
Lchi16886	Lchi10815	3702.AT5G56110.1	3702.AT3G13040.1	0	0	0	0	0	0	0	0.535	0.535
Lchi16886	LcMYB91	3702.AT5G56110.1	3702.AT5G47390.1	0	0	0	0	0	0	0	0.601	0.601
Lchi17487	Lchi29812	3702.AT4G39410.1	3702.AT1G68320.1	0	0	0	0	0	0	0	0.589	0.589
Lchi17487	Lchi15866	3702.AT4G39410.1	3702.AT2G38090.1	0	0	0	0	0	0	0	0.519	0.519
Lchi17519	Lchi07753	3702.AT5G64810.1	3702.AT3G56400.1	0	0	0	0	0.264	0	0	0.75	0.808
Lchi17519	Lchi27093	3702.AT5G64810.1	3702.AT4G11070.1	0	0	0	0	0.113	0	0	0.551	0.585
Lchi17526	Lchi01871	3702.AT5G15130.1	3702.AT1G68150.1	0	0	0	0.81	0.419	0	0	0.348	0.454
Lchi17526	Lchi34315	3702.AT5G15130.1	3702.AT5G14340.1	0	0	0	0	0.175	0	0	0.429	0.508
Lchi17526	Lchi33480	3702.AT5G15130.1	3702.AT5G57620.1	0	0	0	0	0.272	0	0	0.477	0.602
Lchi17850	Lchi02910	3702.AT3G10760.1	3702.AT5G62470.2	0	0	0	0	0	0	0	0.599	0.599
Lchi17854	Lchi12397	3702.AT3G05380.5	3702.AT3G07740.4	0	0	0	0	0.236	0	0	0.401	0.523
Lchi19398	Lchi02025	3702.AT3G52250.1	3702.AT1G21700.1	0	0	0	0	0.164	0.057	0	0.512	0.581
Lchi19398	Lchi06282	3702.AT3G52250.1	3702.AT2G33610.1	0	0	0	0	0.164	0.057	0	0.512	0.581
Lchi19398	Lchi22569	3702.AT3G52250.1	3702.AT2G47620.1	0	0	0	0	0.164	0.057	0	0.512	0.581
Lchi19398	Lchi09081	3702.AT3G52250.1	3702.AT4G34430.4	0	0	0	0	0.171	0.057	0	0.512	0.585
Lchi19398	Lchi20890	3702.AT3G52250.1	3702.AT5G67300.1	0	0	0	0	0.075	0.047	0.313	0.441	0.616
Lchi19649	Lchi21946	3702.AT5G35550.1	3702.AT2G37260.1	0	0	0	0	0	0	0	0.824	0.824
Lchi19649	Lchi27068	3702.AT5G35550.1	3702.AT4G01250.1	0	0	0	0	0	0.076	0	0.511	0.529
Lchi19649	Lchi13939	3702.AT5G35550.1	3702.AT5G42630.1	0	0	0	0	0	0	0	0.638	0.638
Lchi19831	Lchi01130	3702.AT5G04760.1	3702.AT1G22640.1	0	0	0	0	0.11	0.043	0	0.368	0.415
Lchi19831	Lchi29813	3702.AT5G04760.1	3702.AT1G48000.1	0	0	0	0	0.068	0.043	0	0.441	0.458
Lchi19831	Lchi12593	3702.AT5G04760.1	3702.AT1G69310.1	0	0	0	0	0	0	0	0.51	0.51
Lchi19831	Lchi14291	3702.AT5G04760.1	3702.AT3G47600.1	0	0	0	0	0.048	0.043	0	0.498	0.502
Lchi19831	Lchi22935	3702.AT5G04760.1	3702.AT4G26440.1	0	0	0	0	0	0	0	0.419	0.418
Lchi19831	Lchi02529	3702.AT5G04760.1	3702.AT5G13080.1	0	0	0	0	0.104	0	0	0.367	0.409
Lchi19831	Lchi12798	3702.AT5G04760.1	3702.AT5G43290.1	0	0	0	0	0	0	0	0.411	0.41
Lchi20188	Lchi28056	3702.AT3G53200.1	3702.AT2G46410.1	0	0	0	0	0	0	0	0.54	0.54
Lchi20569	Lchi12397	3702.AT3G21430.2	3702.AT3G07740.4	0	0	0	0	0.189	0	0	0.401	0.493
Lchi20677	Lchi12593	3702.AT4G09460.1	3702.AT1G69310.1	0	0	0	0	0	0	0	0.415	0.414
Lchi20677	Lchi16830	3702.AT4G09460.1	3702.AT5G56270.1	0	0	0	0	0	0	0	0.419	0.419
LcMYB108	LcLAX2	3702.AT3G16857.2	3702.AT2G21050.1	0	0	0	0	0	0	0	0.425	0.424
LcMYB108	AUX1b	3702.AT3G16857.2	3702.AT2G38120.1	0	0	0	0	0	0	0	0.637	0.637
Lchi20781	Lchi02025	3702.AT2G47460.1	3702.AT1G21700.1	0	0	0	0	0.082	0.5	0	0	0.521
Lchi20781	Lchi21946	3702.AT2G47460.1	3702.AT2G37260.1	0	0	0	0	0	0	0	0.441	0.441
Lchi20781	Lchi01293	3702.AT2G47460.1	3702.AT4G18020.6	0	0	0	0	0	0.043	0.189	0.296	0.405
Lchi20890	Lchi12598	3702.AT5G67300.1	3702.AT1G26580.1	0	0	0	0	0	0	0	0.582	0.582
Lchi20890	Lchi30528	3702.AT5G67300.1	3702.AT1G79430.2	0	0	0	0	0	0	0	0.49	0.489
Lchi20890	Lchi09560	3702.AT5G67300.1	3702.AT1G80840.1	0	0	0	0	0.256	0	0	0.482	0.598
Lchi20890	Lchi27169	3702.AT5G67300.1	3702.AT2G23290.1	0	0	0	0.927	0	0.499	0	0.879	0.53
Lchi20890	Lchi13688	3702.AT5G67300.1	3702.AT2G38470.1	0	0	0	0	0.172	0	0	0.612	0.665
Lchi20890	Lchi19398	3702.AT5G67300.1	3702.AT3G52250.1	0	0	0	0	0.075	0.047	0.313	0.441	0.616
Lchi20890	Lchi07753	3702.AT5G67300.1	3702.AT3G56400.1	0	0	0	0	0	0	0	0.616	0.616
Lchi20890	Lchi01293	3702.AT5G67300.1	3702.AT4G18020.6	0	0	0	0	0	0.043	0.189	0.584	0.648
Lchi20890	Lchi28909	3702.AT5G67300.1	3702.AT4G23810.1	0	0	0	0	0.1	0	0	0.396	0.434
Lchi20890	Lchi03801	3702.AT5G67300.1	3702.AT4G31800.1	0	0	0	0	0.267	0	0	0.333	0.49
Lchi21081	Lchi29812	3702.AT3G04030.3	3702.AT1G68320.1	0	0	0	0	0	0	0	0.62	0.62
Lchi21081	Lchi00053	3702.AT3G04030.3	3702.AT4G04450.1	0	0	0	0	0	0	0	0.417	0.416
Lchi21081	Lchi14373	3702.AT3G04030.3	3702.AT3G27810.1	0	0	0	0	0	0	0	0.448	0.448
Lchi21081	LcMYB91	3702.AT3G04030.3	3702.AT5G47390.1	0	0	0	0	0	0	0	0.541	0.541
Lchi21081	Lchi34315	3702.AT3G04030.3	3702.AT5G14340.1	0	0	0	0	0	0	0	0.549	0.549
Lchi21081	Lchi15907	3702.AT3G04030.3	3702.AT3G55730.1	0	0	0	0	0	0	0	0.637	0.637
Lchi21285	Lchi21946	3702.AT1G66380.1	3702.AT2G37260.1	0	0	0	0	0	0	0	0.549	0.549
Lchi21946	Lchi16606	3702.AT2G37260.1	3702.AT1G09540.1	0	0	0	0	0	0	0	0.477	0.477
Lchi21946	Lchi28678	3702.AT2G37260.1	3702.AT1G56650.1	0	0	0	0	0.086	0	0	0.595	0.614
Lchi21946	Lchi34201	3702.AT2G37260.1	3702.AT1G66370.1	0	0	0	0	0	0	0	0.581	0.581
Lchi21946	Lchi21285	3702.AT2G37260.1	3702.AT1G66380.1	0	0	0	0	0	0	0	0.549	0.549
Lchi21946	Lchi25305	3702.AT2G37260.1	3702.AT1G66390.1	0	0	0	0	0	0	0	0.458	0.457
Lchi21946	Lchi06282	3702.AT2G37260.1	3702.AT2G33610.1	0	0	0	0	0	0.5	0	0	0.499
Lchi21946	Lchi20781	3702.AT2G37260.1	3702.AT2G47460.1	0	0	0	0	0	0	0	0.441	0.441
Lchi21946	Lchi13939	3702.AT2G37260.1	3702.AT5G42630.1	0	0	0	0	0	0	0	0.58	0.58
Lchi21946	Lchi24117	3702.AT2G37260.1	3702.AT4G38620.1	0	0	0	0	0	0	0	0.622	0.622
Lchi21946	Lchi27092	3702.AT2G37260.1	3702.AT5G53200.1	0	0	0	0	0	0	0	0.637	0.637
Lchi21946	Lchi34064	3702.AT2G37260.1	3702.AT3G13540.1	0	0	0	0	0	0	0	0.64	0.64
Lchi21946	Lchi28056	3702.AT2G37260.1	3702.AT2G46410.1	0	0	0	0	0	0	0	0.658	0.658
Lchi21946	Lchi29571	3702.AT2G37260.1	3702.AT3G24310.1	0	0	0	0	0	0	0	0.661	0.661
Lchi21946	Lchi29280	3702.AT2G37260.1	3702.AT3G46130.1	0	0	0	0	0	0	0	0.713	0.713
Lchi21946	Lchi19649	3702.AT2G37260.1	3702.AT5G35550.1	0	0	0	0	0	0	0	0.824	0.824
Lchi22255	Lchi16865	3702.AT5G06100.2	3702.AT2G01060.1	0	0	0	0	0	0	0	0.687	0.687
Lchi22507	Lchi28065	3702.AT1G72650.2	3702.AT2G32460.1	0	0	0	0	0	0	0	0.556	0.556
Lchi22569	Lchi02025	3702.AT2G47620.1	3702.AT1G21700.1	0	0	0	0.71	0	0.5	0.72	0.957	0.894
Lchi22569	Lchi06282	3702.AT2G47620.1	3702.AT2G33610.1	0	0	0	0.735	0.104	0.5	0.72	0.964	0.898
Lchi22569	Lchi19398	3702.AT2G47620.1	3702.AT3G52250.1	0	0	0	0	0.164	0.057	0	0.512	0.581
Lchi22880	Lchi15866	3702.AT5G02320.1	3702.AT2G38090.1	0	0	0	0	0.048	0.043	0	0.412	0.417
Lchi22880	Lchi00869	3702.AT5G02320.1	3702.AT5G56840.1	0	0	0	0	0	0	0	0.412	0.412
Lchi22880	LcMYB91	3702.AT5G02320.1	3702.AT5G47390.1	0	0	0	0	0	0	0	0.599	0.599
Lchi22908	LcMYB91	3702.AT3G24120.2	3702.AT5G47390.1	0	0	0	0	0.042	0	0	0.622	0.622
Lchi22935	Lchi19831	3702.AT4G26440.1	3702.AT5G04760.1	0	0	0	0	0	0	0	0.419	0.418
Lchi23178	Lchi09560	3702.AT3G61250.1	3702.AT1G80840.1	0	0	0	0	0	0	0	0.413	0.412
Lchi23749	LcMYB25	3702.AT1G68670.1	3702.AT1G25550.1	0	0	0	0.947	0.46	0.115	0	0.94	0.526
Lchi23749	Lchi34418	3702.AT1G68670.1	3702.AT2G46130.1	0	0	0	0	0	0	0	0.548	0.548
Lchi24117	Lchi00813	3702.AT4G38620.1	3702.AT1G17520.1	0	0	0	0	0	0	0	0.455	0.455
Lchi24117	Lchi21946	3702.AT4G38620.1	3702.AT2G37260.1	0	0	0	0	0	0	0	0.622	0.622
Lchi24117	Lchi15866	3702.AT4G38620.1	3702.AT2G38090.1	0	0	0	0	0.048	0.043	0	0.641	0.644
Lchi24117	Lchi00913	3702.AT4G38620.1	3702.AT3G16350.1	0	0	0	0	0	0	0	0.621	0.621
Lchi24117	LcMYB91	3702.AT4G38620.1	3702.AT5G47390.1	0	0	0	0	0	0	0	0.603	0.603
Lchi24117	Lchi00869	3702.AT4G38620.1	3702.AT5G56840.1	0	0	0	0	0	0	0	0.641	0.641
Lchi25305	Lchi21946	3702.AT1G66390.1	3702.AT2G37260.1	0	0	0	0	0	0	0	0.458	0.457
Lchi25489	Lchi12593	3702.AT4G21440.1	3702.AT1G69310.1	0	0	0	0	0	0	0	0.512	0.512
Lchi25771	Lchi27428	3702.AT5G49330.1	3702.AT3G18100.1	0	0	0	0	0	0	0	0.683	0.683
Lchi25771	Lchi01293	3702.AT5G49330.1	3702.AT4G18020.6	0	0	0	0	0.087	0.043	0.189	0.296	0.434
Lchi27068	Lchi09560	3702.AT4G01250.1	3702.AT1G80840.1	0	0	0	0.633	0.444	0	0	0.698	0.583
Lchi27068	Lchi13688	3702.AT4G01250.1	3702.AT2G38470.1	0	0	0	0.638	0.339	0	0	0.846	0.539
Lchi27068	Lchi28909	3702.AT4G01250.1	3702.AT4G23810.1	0	0	0	0.619	0.22	0	0	0.754	0.441
Lchi27068	Lchi03311	3702.AT4G01250.1	3702.AT4G31550.1	0	0	0	0.693	0.394	0	0	0.633	0.508
Lchi27068	Lchi19649	3702.AT4G01250.1	3702.AT5G35550.1	0	0	0	0	0	0.076	0	0.511	0.529
Lchi27092	Lchi21946	3702.AT5G53200.1	3702.AT2G37260.1	0	0	0	0	0	0	0	0.637	0.637
Lchi27092	Lchi28056	3702.AT5G53200.1	3702.AT2G46410.1	0	0	0	0.949	0	0.443	0	0.977	0.47
Lchi27092	Lchi10815	3702.AT5G53200.1	3702.AT3G13040.1	0	0	0	0	0.05	0	0	0.479	0.483
Lchi27092	Lchi14373	3702.AT5G53200.1	3702.AT3G27810.1	0	0	0	0	0	0	0	0.582	0.582
Lchi27092	Lchi02876	3702.AT5G53200.1	3702.AT5G15310.1	0	0	0	0	0	0	0	0.547	0.547
Lchi27093	Lchi09560	3702.AT4G11070.1	3702.AT1G80840.1	0	0	0	0.579	0.111	0	0	0.808	0.411
Lchi27093	LcMYB91	3702.AT4G11070.1	3702.AT5G47390.1	0	0	0	0	0	0	0	0.477	0.477
Lchi27093	Lchi17519	3702.AT4G11070.1	3702.AT5G64810.1	0	0	0	0	0.113	0	0	0.551	0.585
Lchi27169	Lchi30528	3702.AT2G23290.1	3702.AT1G79430.2	0	0	0	0	0	0	0	0.49	0.489
Lchi27169	Lchi31569	3702.AT2G23290.1	3702.AT2G30590.1	0	0	0	0	0	0.517	0	0.049	0.521
Lchi27169	Lchi20890	3702.AT2G23290.1	3702.AT5G67300.1	0	0	0	0.927	0	0.499	0	0.879	0.53
Lchi27169	Lchi01293	3702.AT2G23290.1	3702.AT4G18020.6	0	0	0	0	0	0.043	0.189	0.584	0.648
Lchi27428	Lchi25771	3702.AT3G18100.1	3702.AT5G49330.1	0	0	0	0	0	0	0	0.683	0.683
Lchi27955	Lchi16865	3702.AT3G11440.1	3702.AT2G01060.1	0	0	0	0	0	0	0	0.687	0.687
Lchi28056	Lchi21946	3702.AT2G46410.1	3702.AT2G37260.1	0	0	0	0	0	0	0	0.658	0.658
Lchi28056	Lchi27092	3702.AT2G46410.1	3702.AT5G53200.1	0	0	0	0.949	0	0.443	0	0.977	0.47
Lchi28056	Lchi10815	3702.AT2G46410.1	3702.AT3G13040.1	0	0	0	0	0	0	0	0.479	0.479
Lchi28056	Lchi20188	3702.AT2G46410.1	3702.AT3G53200.1	0	0	0	0	0	0	0	0.54	0.54
Lchi28056	Lchi02876	3702.AT2G46410.1	3702.AT5G15310.1	0	0	0	0	0	0	0	0.547	0.547
Lchi28056	Lchi14373	3702.AT2G46410.1	3702.AT3G27810.1	0	0	0	0	0	0	0	0.626	0.626
Lchi28065	Lchi02025	3702.AT2G32460.1	3702.AT1G21700.1	0	0	0	0	0.082	0.5	0	0	0.521
Lchi28065	Lchi22507	3702.AT2G32460.1	3702.AT1G72650.2	0	0	0	0	0	0	0	0.556	0.556
Lchi28065	Lchi07753	3702.AT2G32460.1	3702.AT3G56400.1	0	0	0	0	0	0	0	0.405	0.405
Lchi28065	Lchi29403	3702.AT2G32460.1	3702.AT5G59570.1	0	0	0	0	0	0	0	0.465	0.465
Lchi28065	Lchi33605	3702.AT2G32460.1	3702.AT5G17300.1	0	0	0	0	0.048	0.043	0	0.584	0.587
Lchi28348	Lchi15866	3702.AT1G16490.1	3702.AT2G38090.1	0	0	0	0	0.048	0.043	0	0.5	0.504
Lchi28678	Lchi21946	3702.AT1G56650.1	3702.AT2G37260.1	0	0	0	0	0.086	0	0	0.595	0.614
Lchi28909	Lchi09239	3702.AT4G23810.1	3702.AT1G62300.1	0	0	0	0.588	0.191	0	0	0.829	0.464
Lchi28909	Lchi09560	3702.AT4G23810.1	3702.AT1G80840.1	0	0	0	0.58	0.629	0	0	0.84	0.759
Lchi28909	Lchi06282	3702.AT4G23810.1	3702.AT2G33610.1	0	0	0	0	0	0.5	0	0.076	0.518
Lchi28909	Lchi13688	3702.AT4G23810.1	3702.AT2G38470.1	0	0	0	0.586	0.795	0	0	0.775	0.86
Lchi28909	Lchi08219	3702.AT4G23810.1	3702.AT3G23250.1	0	0	0	0	0.405	0	0	0	0.405
Lchi28909	Lchi07753	3702.AT4G23810.1	3702.AT3G56400.1	0	0	0	0.692	0.237	0	0	0.91	0.45
Lchi28909	Lchi27068	3702.AT4G23810.1	3702.AT4G01250.1	0	0	0	0.619	0.22	0	0	0.754	0.441
Lchi28909	Lchi06399	3702.AT4G23810.1	3702.AT5G49520.1	0	0	0	0.602	0.225	0	0	0.63	0.414
Lchi28909	Lchi20890	3702.AT4G23810.1	3702.AT5G67300.1	0	0	0	0	0.1	0	0	0.396	0.434
Lchi28909	LcMYB91	3702.AT4G23810.1	3702.AT5G47390.1	0	0	0	0	0	0	0	0.477	0.477
Lchi28909	Lchi03311	3702.AT4G23810.1	3702.AT4G31550.1	0	0	0	0.591	0.273	0	0	0.712	0.481
Lchi28909	Lchi03801	3702.AT4G23810.1	3702.AT4G31800.1	0	0	0	0.582	0.304	0	0	0.899	0.564
Lchi29280	Lchi14328	3702.AT3G46130.1	3702.AT1G69580.2	0	0	0	0	0	0	0	0.415	0.414
Lchi29280	Lchi30528	3702.AT3G46130.1	3702.AT1G79430.2	0	0	0	0	0	0	0	0.546	0.546
Lchi29280	Lchi09560	3702.AT3G46130.1	3702.AT1G80840.1	0	0	0	0	0	0	0	0.407	0.407
Lchi29280	Lchi21946	3702.AT3G46130.1	3702.AT2G37260.1	0	0	0	0	0	0	0	0.713	0.713
Lchi29280	Lchi32692	3702.AT3G46130.1	3702.AT2G42660.1	0	0	0	0	0	0	0	0.415	0.414
Lchi29280	Lchi00869	3702.AT3G46130.1	3702.AT5G56840.1	0	0	0	0	0	0	0	0.415	0.414
Lchi29280	LcWRKY22	3702.AT3G46130.1	3702.AT4G26640.2	0	0	0	0	0	0	0	0.415	0.414
Lchi29280	Lchi02529	3702.AT3G46130.1	3702.AT5G13080.1	0	0	0	0	0	0	0	0.467	0.467
Lchi29403	LcMYB89	3702.AT5G59570.1	3702.AT1G01060.2	0	0	0	0	0	0	0	0.642	0.642
Lchi29403	Lchi28065	3702.AT5G59570.1	3702.AT2G32460.1	0	0	0	0	0	0	0	0.465	0.465
Lchi29403	Lchi15651	3702.AT5G59570.1	3702.AT2G46830.1	0	0	0	0	0	0	0	0.66	0.66
Lchi29403	Lchi13153	3702.AT5G59570.1	3702.AT5G52660.2	0	0	0	0	0	0	0	0.442	0.442
Lchi29571	Lchi21946	3702.AT3G24310.1	3702.AT2G37260.1	0	0	0	0	0	0	0	0.661	0.661
Lchi29812	Lchi09239	3702.AT1G68320.1	3702.AT1G62300.1	0	0	0	0	0	0	0	0.636	0.636
Lchi29812	Lchi12593	3702.AT1G68320.1	3702.AT1G69310.1	0	0	0	0	0	0	0	0.404	0.404
Lchi29812	Lchi15223	3702.AT1G68320.1	3702.AT5G29000.2	0	0	0	0	0	0	0	0.543	0.543
Lchi29812	Lchi17487	3702.AT1G68320.1	3702.AT4G39410.1	0	0	0	0	0	0	0	0.589	0.589
Lchi29812	Lchi15866	3702.AT1G68320.1	3702.AT2G38090.1	0	0	0	0	0.048	0.043	0	0.59	0.593
Lchi29812	Lchi21081	3702.AT1G68320.1	3702.AT3G04030.3	0	0	0	0	0	0	0	0.62	0.62
Lchi29812	Lchi00053	3702.AT1G68320.1	3702.AT4G04450.1	0	0	0	0	0	0	0	0.638	0.638
Lchi29812	Lchi02529	3702.AT1G68320.1	3702.AT5G13080.1	0	0	0	0	0	0	0	0.846	0.846
Lchi29813	LcWRKY18	3702.AT1G48000.1	3702.AT2G34830.1	0	0	0	0	0	0.076	0	0.387	0.409
Lchi29813	Lchi19831	3702.AT1G48000.1	3702.AT5G04760.1	0	0	0	0	0.068	0.043	0	0.441	0.458
Lchi29813	Lchi00869	3702.AT1G48000.1	3702.AT5G56840.1	0	0	0	0	0	0	0	0.51	0.51
Lchi29813	Lchi15866	3702.AT1G48000.1	3702.AT2G38090.1	0	0	0	0	0.048	0.043	0	0.51	0.514
Lchi30528	Lchi27169	3702.AT1G79430.2	3702.AT2G23290.1	0	0	0	0	0	0	0	0.49	0.489
Lchi30528	Lchi20890	3702.AT1G79430.2	3702.AT5G67300.1	0	0	0	0	0	0	0	0.49	0.489
Lchi30528	Lchi29280	3702.AT1G79430.2	3702.AT3G46130.1	0	0	0	0	0	0	0	0.546	0.546
Lchi30528	Lchi02876	3702.AT1G79430.2	3702.AT5G15310.1	0	0	0	0	0	0	0	0.585	0.585
Lchi30781	Lchi02025	3702.AT1G08810.1	3702.AT1G21700.1	0	0	0	0	0.082	0.5	0	0	0.521
Lchi30781	Lchi06282	3702.AT1G08810.1	3702.AT2G33610.1	0	0	0	0	0.082	0.5	0	0	0.521
Lchi30781	Lchi10815	3702.AT1G08810.1	3702.AT3G13040.1	0	0	0	0	0	0	0	0.595	0.595
Lchi30781	LcMYB91	3702.AT1G08810.1	3702.AT5G47390.1	0	0	0	0	0	0	0	0.6	0.6
LcMYB186	AUX1b	3702.AT4G16110.1	3702.AT2G38120.1	0	0	0	0	0	0	0	0.427	0.426
Lchi31393	Lchi06375	3702.AT4G24240.1	3702.AT3G06490.1	0	0	0	0	0	0.076	0	0.39	0.412
Lchi31393	Lchi33480	3702.AT4G24240.1	3702.AT5G57620.1	0	0	0	0	0	0.076	0	0.483	0.502
Lchi31569	Lchi27169	3702.AT2G30590.1	3702.AT2G23290.1	0	0	0	0	0	0.517	0	0.049	0.521
Lchi31569	Lchi13153	3702.AT2G30590.1	3702.AT5G52660.2	0	0	0	0	0.055	0	0	0.395	0.403
Lchi31920	Lchi34315	3702.AT3G58710.1	3702.AT5G14340.1	0	0	0	0	0.064	0.076	0	0.518	0.546
Lchi32692	LcWRKY18	3702.AT2G42660.1	3702.AT2G34830.1	0	0	0	0	0.104	0	0	0.415	0.453
Lchi32692	Lchi29280	3702.AT2G42660.1	3702.AT3G46130.1	0	0	0	0	0	0	0	0.415	0.414
Lchi32692	LcWRKY22	3702.AT2G42660.1	3702.AT4G26640.2	0	0	0	0	0	0	0	0.601	0.601
Lchi32692	Lchi00869	3702.AT2G42660.1	3702.AT5G56840.1	0	0	0	0	0	0	0	0.602	0.602
Lchi32692	Lchi34315	3702.AT2G42660.1	3702.AT5G14340.1	0	0	0	0	0.156	0	0	0.592	0.64
Lchi33480	Lchi35447	3702.AT5G57620.1	3702.AT1G34670.1	0	0	0	0.803	0.416	0	0	0.308	0.448
Lchi33480	LcWRKY18	3702.AT5G57620.1	3702.AT2G34830.1	0	0	0	0	0.206	0.076	0	0.575	0.661
Lchi33480	Lchi01293	3702.AT5G57620.1	3702.AT4G18020.6	0	0	0	0	0	0.043	0.189	0.372	0.47
Lchi33480	Lchi31393	3702.AT5G57620.1	3702.AT4G24240.1	0	0	0	0	0	0.076	0	0.483	0.502
Lchi33480	Lchi03106	3702.AT5G57620.1	3702.AT5G10280.1	0	0	0	0.797	0.421	0	0	0	0.42
Lchi33480	Lchi17526	3702.AT5G57620.1	3702.AT5G15130.1	0	0	0	0	0.272	0	0	0.477	0.602
Lchi33480	Lchi02893	3702.AT5G57620.1	3702.AT5G18240.1	0	0	0	0	0	0	0	0.441	0.441
Lchi33480	Lchi13810	3702.AT5G57620.1	3702.AT5G65790.1	0	0	0	0.891	0.425	0	0	0.587	0.46
Lchi33605	LcMYB89	3702.AT5G17300.1	3702.AT1G01060.2	0	0	0	0.745	0.612	0	0	0.932	0.704
Lchi33605	Lchi28065	3702.AT5G17300.1	3702.AT2G32460.1	0	0	0	0	0.048	0.043	0	0.584	0.587
Lchi33605	Lchi15651	3702.AT5G17300.1	3702.AT2G46830.1	0	0	0	0.744	0.646	0	0	0.928	0.73
Lchi33605	LcMYB91	3702.AT5G17300.1	3702.AT5G47390.1	0	0	0	0	0.061	0	0	0.389	0.401
Lchi34064	Lchi21946	3702.AT3G13540.1	3702.AT2G37260.1	0	0	0	0	0	0	0	0.64	0.64
Lchi34064	Lchi10815	3702.AT3G13540.1	3702.AT3G13040.1	0	0	0	0	0	0	0	0.516	0.516
Lchi34064	LcMYB91	3702.AT3G13540.1	3702.AT5G47390.1	0	0	0	0	0	0	0	0.57	0.57
Lchi34064	Lchi00913	3702.AT3G13540.1	3702.AT3G16350.1	0	0	0	0	0	0	0	0.589	0.589
Lchi34201	Lchi21946	3702.AT1G66370.1	3702.AT2G37260.1	0	0	0	0	0	0	0	0.581	0.581
Lchi34315	Lchi32692	3702.AT5G14340.1	3702.AT2G42660.1	0	0	0	0	0.156	0	0	0.592	0.64
Lchi34315	Lchi21081	3702.AT5G14340.1	3702.AT3G04030.3	0	0	0	0	0	0	0	0.549	0.549
Lchi34315	Lchi31920	3702.AT5G14340.1	3702.AT3G58710.1	0	0	0	0	0.064	0.076	0	0.518	0.546
Lchi34315	Lchi17526	3702.AT5G14340.1	3702.AT5G15130.1	0	0	0	0	0.175	0	0	0.429	0.508
Lchi34418	Lchi23749	3702.AT2G46130.1	3702.AT1G68670.1	0	0	0	0	0	0	0	0.548	0.548
Lchi34418	Lchi00869	3702.AT2G46130.1	3702.AT5G56840.1	0	0	0	0	0.086	0	0	0.428	0.454
Lchi35141	Lchi15866	3702.AT4G34990.1	3702.AT2G38090.1	0	0	0	0	0.048	0.043	0	0.641	0.644
Lchi35141	Lchi00913	3702.AT4G34990.1	3702.AT3G16350.1	0	0	0	0	0	0	0	0.621	0.621
Lchi35141	LcMYB91	3702.AT4G34990.1	3702.AT5G47390.1	0	0	0	0	0	0	0	0.603	0.603
Lchi35141	Lchi00869	3702.AT4G34990.1	3702.AT5G56840.1	0	0	0	0	0	0	0	0.641	0.641
Lchi35447	Lchi33480	3702.AT1G34670.1	3702.AT5G57620.1	0	0	0	0.803	0.416	0	0	0.308	0.448
LcLAX2	LcMYB40	3702.AT2G21050.1	3702.AT1G67710.1	0	0	0	0	0	0	0	0.659	0.659
LcLAX2	LcMYB108	3702.AT2G21050.1	3702.AT3G16857.2	0	0	0	0	0	0	0	0.425	0.424
LcLAX2	LcATL7d	3702.AT2G21050.1	3702.AT3G56200.1	0	0	0	0	0	0	0	0.544	0.544
LcLAX2	LcAPP2	3702.AT2G21050.1	3702.AT5G49630.1	0	0	0	0	0	0	0	0.584	0.584
LcLAX2	LcATL9	3702.AT2G21050.1	3702.AT2G41190.1	0	0	0	0	0	0	0	0.662	0.662
LcLHT4	LcMYB25	3702.AT1G25530.1	3702.AT1G25550.1	0	0	0	0	0	0	0	0.639	0.639
LcPorT1	LcATL1b	3702.AT2G39890.1	3702.AT1G80510.1	0	0	0	0	0	0	0	0.516	0.516
LcPorT1	LcATL8a	3702.AT2G39890.1	3702.AT5G16740.1	0	0	0	0	0	0	0	0.417	0.416

## Sheet: Sheet1
LcATL7d	LcANT1
LcAVT6	LcANT1
LcAPP4c	LcANT2
LcAPP6c	LcANT2
LcAPP9	LcANT2
LcGAT2	LcANT2
LcGAT4	LcANT2
LcATL7d	LcAPP2
LcATL9	LcAPP2
LcLAX2	LcAPP2
LcANT2	LcAPP4c
LcANT2	LcAPP6c
LcANT2	LcAPP9
LcATL7d	LcATL12b
LcPorT1	LcATL1b
LcANT1	LcATL7d
LcAPP2	LcATL7d
LcATL12b	LcATL7d
LcLAX2	LcATL7d
LcPorT1	LcATL8a
LcAPP2	LcATL9
LcLAX2	LcATL9
LcANT1	LcAVT6
LcANT2	LcGAT2
LcANT2	LcGAT4
LcAPP2	LcLAX2
LcATL7d	LcLAX2
LcATL9	LcLAX2
LcATL1b	LcPorT1
LcATL8a	LcPorT1
