# Supplementary material for: Identification, Phylogenetic and Expression Analyses of the AAAP Gene Family in Liriodendron chinense Reveal Their Putative Functions in Response to Organ and Multiple Abiotic Stresses
Source: Int J Mol Sci. 2022 Apr 26;23(9):4765. doi: 10.3390/ijms23094765 (PMC9100865; doi:10.3390/ijms23094765)
Supplement: Supplementary file 1 [file ijms-23-04765-s001.zip › Table S9.xls]

## Sheet: Sheet1
Supplement Table S6Correlation index of gene expression levels of LcWRKY, LcMYB and LcAAAP under abiotic stress
	LcWRKY16	LcWRKY17	LcWRKY18	LcWRKY6	LcWRKY26	LcWRKY29	LcWRKY36	LcWRKY19	LcWRKY5	LcWRKY4	LcWRKY39	LcWRKY28	LcWRKY24	LcWRKY25	LcWRKY21	LcWRKY22	LcWRKY32	LcWRKY37	LcWRKY20	LcWRKY15	LcWRKY8	LcWRKY33	LcWRKY9	LcWRKY10	LcWRKY23	LcWRKY38	LcWRKY3	LcWRKY7	LcWRKY30	LcWRKY31	LcWRKY42	LcWRKY27	LcWRKY14	LcWRKY41	LcWRKY44	LcMYB96	LcMYB97	LcMYB12	LcMYB11	LcMYB9	LcMYB8	LcMYB119	LcMYB118	LcMYB117	LcMYB116	LcMYB115	LcMYB114	LcMYB113	LcMYB26
LcWRKY16	1	0.880759	-0.170598	0.348236	0.495201	0.726344	0.690892	0.662483	0.608426	0.438036	0.240801	0.669316	0.209207	0.43617	0.271754	0.253602	0.835823	0.251767	0.432062	0.864978	0.662125	0.00447765	-0.155046	0.266878	0.115694	-0.129564	0.322708	-0.177541	0.675934	0.242305	0.393118	0.653131	0.60391	0.773175	-0.148632	-0.121087	0.123705	-0.165576	-0.334177	0.779378	-0.0989872	0.193798	-0.427736	-0.116097	0.0372448	-0.274757	0.232056	-0.000883072	-0.270526
LcWRKY17	0.880759	1	-0.198887	0.308633	0.561891	0.61369	0.759514	0.629028	0.481085	0.43206	0.0255904	0.572442	0.144283	0.510999	0.247776	0.2722	0.729808	0.193653	0.517307	0.854937	0.495027	-0.108267	-0.19507	0.122617	0.19597	-0.183297	0.360014	-0.0661802	0.687974	0.303604	0.231113	0.721298	0.718869	0.657808	-0.0645554	-0.167885	0.120964	-0.0637718	-0.364367	0.718901	-0.10622	0.110594	-0.326364	-0.165283	0.0495953	-0.320969	0.218611	-0.0112653	-0.241901
LcWRKY18	-0.170598	-0.198887	1	0.14454	-0.161766	-0.133518	-0.244284	0.0501304	-0.239484	0.134243	-0.107474	-0.246792	-0.150526	0.247454	0.0877121	0.0542794	-0.225764	0.0871195	-0.0415309	-0.14065	-0.243827	0.312268	-0.055804	-0.0496438	-0.0516706	-0.109097	-0.113518	0.185413	-0.265419	-0.0349354	-0.0625347	0.0116321	-0.103658	-0.257526	0.0309227	-0.184346	0.0774763	0.210877	0.285614	0.0152281	0.123879	-0.241219	-0.143911	-0.0725678	-0.00093841	0.0309141	-0.256493	-0.329253	0.628837
LcWRKY6	0.348236	0.308633	0.14454	1	0.52084	0.210683	0.294359	0.603937	0.325196	0.789142	0.189757	0.0635793	0.0508216	0.648064	0.236252	0.198258	0.0478581	-0.0887262	0.602044	0.328262	0.301271	0.312984	-0.0547456	0.145192	0.425469	-0.318819	0.62858	0.208455	0.291697	0.63627	-0.0316269	0.603438	0.445127	0.00284532	-0.0516974	-0.263404	0.437898	0.311823	-0.416729	0.639716	-0.181429	-0.171187	-0.344577	-0.307026	0.00503213	-0.349152	0.00965399	-0.184344	0.0999663
LcWRKY26	0.495201	0.561891	-0.161766	0.52084	1	0.541495	0.863158	0.672308	0.783773	0.512645	0.168816	0.378914	0.496048	0.704593	0.251506	0.635873	0.434277	-0.0888913	0.781076	0.587539	0.624025	0.305277	-0.260125	0.11408	0.682702	-0.077473	0.792956	0.129597	0.88775	0.749243	0.357909	0.817796	0.531698	0.503551	0.0672926	-0.175984	0.337027	0.16055	-0.430021	0.726289	-0.176626	0.289321	-0.294645	-0.354458	-0.0938574	-0.400662	0.528166	-0.125402	-0.203497
LcWRKY29	0.726344	0.61369	-0.133518	0.210683	0.541495	1	0.595324	0.617412	0.757426	0.278216	0.520097	0.567455	0.457276	0.410329	0.315033	0.506044	0.633401	0.0984203	0.386516	0.758649	0.820876	0.131918	-0.0257993	0.437575	0.157791	0.155158	0.295297	-0.170684	0.611309	0.213168	0.756679	0.582785	0.329434	0.891209	-0.112096	-0.0185543	0.100113	-0.210871	-0.209899	0.707894	-0.0685003	0.425331	-0.304257	-0.0817769	-0.0490704	-0.184211	0.522627	-0.100733	-0.284991
LcWRKY36	0.690892	0.759514	-0.244284	0.294359	0.863158	0.595324	1	0.657646	0.723367	0.372594	0.0493104	0.506857	0.349153	0.587265	0.17486	0.552706	0.638169	0.0869386	0.654098	0.751767	0.613184	0.0505233	-0.265906	0.129996	0.462334	-0.00919896	0.553419	0.0690576	0.907147	0.494296	0.384064	0.791209	0.609805	0.663743	0.0936573	-0.118289	0.254021	0.0117916	-0.370746	0.720901	-0.163454	0.341434	-0.317452	-0.26543	-0.00944116	-0.401274	0.411618	-0.0686355	-0.287682
LcWRKY19	0.662483	0.629028	0.0501304	0.603937	0.672308	0.617412	0.657646	1	0.619167	0.827727	0.152751	0.343279	0.209288	0.527901	0.262108	0.332506	0.567508	0.102144	0.678101	0.642186	0.531875	0.142913	-0.102437	0.216524	0.304256	-0.174281	0.356736	-0.0231218	0.584469	0.301096	0.255591	0.751816	0.621247	0.519175	-0.0839236	-0.146583	0.458729	0.0816485	-0.418039	0.8064	-0.235371	0.166125	-0.375038	-0.329909	0.0135221	-0.379354	0.349566	-0.0946069	-0.258142
LcWRKY5	0.608426	0.481085	-0.239484	0.325196	0.783773	0.757426	0.723367	0.619167	1	0.368446	0.605002	0.691327	0.761028	0.478128	0.203182	0.541134	0.481043	-0.0667116	0.478472	0.645429	0.922271	0.372437	-0.17616	0.305241	0.511662	0.1495	0.602597	-0.0489335	0.774429	0.512769	0.680375	0.607787	0.3646	0.766126	-0.0334354	-0.0406703	0.124519	-0.0392452	-0.271309	0.757576	-0.152125	0.589129	-0.375394	-0.247515	-0.105281	-0.368779	0.63646	-0.176326	-0.266422
LcWRKY4	0.438036	0.43206	0.134243	0.789142	0.512645	0.278216	0.372594	0.827727	0.368446	1	0.0293095	0.165905	0.081335	0.468971	0.196712	0.127109	0.243225	-0.0468241	0.629815	0.355389	0.242389	0.200976	-0.12407	0.0469728	0.357476	-0.351564	0.31212	0.0616899	0.324863	0.310595	-0.0187432	0.550441	0.514341	0.150424	-0.110022	-0.215454	0.4037	0.248406	-0.393562	0.629467	-0.173983	-0.0358897	-0.379623	-0.400504	0.0353148	-0.376926	0.141964	-0.119895	-0.0767328
LcWRKY39	0.240801	0.0255904	-0.107474	0.189757	0.168816	0.520097	0.0493104	0.152751	0.605002	0.0293095	1	0.487818	0.653469	0.102955	0.174553	0.0801626	0.00915295	-0.129245	-0.0432818	0.223094	0.782029	0.260638	0.161389	0.432282	0.0637234	0.139133	0.32705	-0.128842	0.106042	0.233452	0.54331	0.0916172	-0.0959161	0.45761	-0.124833	0.0433247	-0.136953	-0.157739	-0.070449	0.394651	-0.0685152	0.413368	-0.202013	0.0477763	-0.0881506	-0.0622899	0.326754	-0.160072	-0.0689465
LcWRKY28	0.669316	0.572442	-0.246792	0.0635793	0.378914	0.567455	0.506857	0.343279	0.691327	0.165905	0.487818	1	0.746325	0.130981	0.0902575	0.250265	0.417612	0.184077	0.161218	0.573399	0.687346	0.201921	-0.0640256	0.230457	0.375961	0.0610264	0.316447	-0.200865	0.593978	0.263508	0.33701	0.315823	0.431009	0.588022	-0.153364	-0.010135	-0.118292	-0.205022	-0.0436919	0.482582	-0.0871404	0.322694	-0.313775	-0.138115	-0.0381799	-0.215892	0.494398	-0.0735023	-0.300674
LcWRKY24	0.209207	0.144283	-0.150526	0.0508216	0.496048	0.457276	0.349153	0.209288	0.761028	0.081335	0.653469	0.746325	1	0.148228	0.0553121	0.396195	0.0238614	-0.0816382	0.175582	0.249163	0.687968	0.475099	-0.0242094	0.161641	0.575486	0.167759	0.467553	-0.0560427	0.489955	0.421216	0.419264	0.216798	0.141274	0.402626	-0.0359351	0.0352157	-0.139814	-0.0622076	0.0564079	0.323306	-0.106062	0.425363	-0.187623	-0.204196	-0.132478	-0.162457	0.694335	-0.200262	-0.180785
LcWRKY25	0.43617	0.510999	0.247454	0.648064	0.704593	0.410329	0.587265	0.527901	0.478128	0.468971	0.102955	0.130981	0.148228	1	0.223681	0.520079	0.307865	-0.180656	0.579855	0.604047	0.421464	0.315729	-0.31336	0.0650493	0.475493	-0.21337	0.678699	0.323639	0.571904	0.652646	0.286083	0.777706	0.49355	0.313214	0.244006	-0.199943	0.279167	0.487014	-0.419905	0.712466	0.116315	0.0162255	-0.347712	-0.394264	0.102072	-0.536404	0.133458	-0.447897	0.372686
LcWRKY21	0.271754	0.247776	0.0877121	0.236252	0.251506	0.315033	0.17486	0.262108	0.203182	0.196712	0.174553	0.0902575	0.0553121	0.223681	1	0.209224	0.147968	0.394988	0.382962	0.175074	0.229092	0.0327846	-0.206881	0.476403	-0.0167528	-0.187869	0.235771	-0.323109	0.218409	0.244885	0.163849	0.380962	0.0594808	0.21752	-0.631328	-0.532418	0.506192	-0.505701	-0.364167	0.394042	-0.255443	0.0516169	-0.491097	0.270129	-0.26867	0.148793	-0.018943	0.400374	-0.0928106
LcWRKY22	0.253602	0.2722	0.0542794	0.198258	0.635873	0.506044	0.552706	0.332506	0.541134	0.127109	0.0801626	0.250265	0.396195	0.520079	0.209224	1	0.263605	0.0300901	0.499776	0.462428	0.394391	0.479264	-0.249519	0.269041	0.55216	0.307122	0.442322	0.183672	0.600833	0.436055	0.455342	0.558551	0.248338	0.372569	0.161766	-0.0142794	0.220982	0.135642	-0.0766439	0.401229	-0.00439524	0.204032	-0.0362772	-0.195301	-0.0533772	-0.278263	0.500295	-0.275998	-0.043617
LcWRKY32	0.835823	0.729808	-0.225764	0.0478581	0.434277	0.633401	0.638169	0.567508	0.481043	0.243225	0.00915295	0.417612	0.0238614	0.307865	0.147968	0.263605	1	0.165902	0.325341	0.71758	0.486001	-0.0954268	-0.232185	0.167662	-0.0118713	-0.0779365	0.13748	-0.233499	0.642231	0.0453709	0.400834	0.515398	0.45336	0.768484	-0.0424662	0.00152304	0.0950864	-0.112139	-0.336946	0.566564	0.0564664	0.235117	-0.182248	-0.0914362	-0.00137366	-0.232005	0.274812	0.0359884	-0.352419
LcWRKY37	0.251767	0.193653	0.0871195	-0.0887262	-0.0888913	0.0984203	0.0869386	0.102144	-0.0667116	-0.0468241	-0.129245	0.184077	-0.0816382	-0.180656	0.394988	0.0300901	0.165902	1	0.0808545	0.0720879	-0.0273843	-0.046465	0.0519647	0.247264	-0.132078	-0.0490982	-0.113783	-0.326435	0.0742488	-0.103931	-0.0431141	0.0971263	0.0559373	0.0699434	-0.531166	-0.261783	0.231244	-0.599961	0.143589	0.0879257	-0.182693	-0.126173	-0.361087	0.415718	-0.157032	0.331726	-0.0114659	0.404523	-0.301429
LcWRKY20	0.432062	0.517307	-0.0415309	0.602044	0.781076	0.386516	0.654098	0.678101	0.478472	0.629815	-0.0432818	0.161218	0.175582	0.579855	0.382962	0.499776	0.325341	0.0808545	1	0.511997	0.319917	0.15334	-0.0306146	0.12805	0.480523	-0.119257	0.575004	0.309133	0.633986	0.57591	0.16586	0.84967	0.494934	0.301529	-0.0542925	-0.162959	0.56848	-0.00409224	-0.47497	0.62742	-0.233813	0.129538	-0.277019	-0.0167957	0.0937366	-0.168552	0.212341	0.142889	-0.157149
LcWRKY15	0.864978	0.854937	-0.14065	0.328262	0.587539	0.758649	0.751767	0.642186	0.645429	0.355389	0.223094	0.573399	0.249163	0.604047	0.175074	0.462428	0.71758	0.0720879	0.511997	1	0.664582	0.0917426	-0.118919	0.236021	0.25022	0.058622	0.396098	0.118572	0.694049	0.314035	0.520526	0.77043	0.623383	0.757543	0.0795725	-0.00815958	0.115115	-0.00201702	-0.335597	0.767706	-0.101353	0.233271	-0.317936	-0.174197	0.0935851	-0.384591	0.230133	-0.138249	-0.12378
LcWRKY8	0.662125	0.495027	-0.243827	0.301271	0.624025	0.820876	0.613184	0.531875	0.922271	0.242389	0.782029	0.687346	0.687968	0.421464	0.229092	0.394391	0.486001	-0.0273843	0.319917	0.664582	1	0.273346	-0.0489734	0.378295	0.305735	0.10122	0.56424	-0.122285	0.647455	0.450209	0.722135	0.526476	0.269499	0.814897	-0.0896014	-0.0237599	0.0177222	-0.142244	-0.257708	0.753537	-0.145541	0.515221	-0.35981	-0.118231	-0.0919953	-0.267396	0.535731	-0.142008	-0.23521
LcWRKY33	0.00447765	-0.108267	0.312268	0.312984	0.305277	0.131918	0.0505233	0.142913	0.372437	0.200976	0.260638	0.201921	0.475099	0.315729	0.0327846	0.479264	-0.0954268	-0.046465	0.15334	0.0917426	0.273346	1	-0.178072	0.0199757	0.701408	0.0363898	0.392385	0.0496379	0.214341	0.427729	0.251782	0.145425	-0.0101209	-0.0194363	-0.0759852	-0.068131	-0.0679395	0.233019	0.167213	0.198034	-0.0376979	-0.0302065	-0.118293	-0.207333	-0.213087	-0.163166	0.458906	-0.311946	0.171073
LcWRKY9	-0.155046	-0.19507	-0.055804	-0.0547456	-0.260125	-0.0257993	-0.265906	-0.102437	-0.17616	-0.12407	0.161389	-0.0640256	-0.0242094	-0.31336	-0.206881	-0.249519	-0.232185	0.0519647	-0.0306146	-0.118919	-0.0489734	-0.178072	1	0.0470886	-0.175871	0.0769254	-0.118069	0.272432	-0.257902	-0.128651	-0.0626908	-0.137108	-0.237762	-0.124948	0.0056025	0.407125	0.00517784	-0.222136	-0.0196621	-0.193746	-0.146383	-0.0731202	0.194111	0.200979	0.278803	0.278252	-0.146455	0.156265	7.53e-05
LcWRKY10	0.266878	0.122617	-0.0496438	0.145192	0.11408	0.437575	0.129996	0.216524	0.305241	0.0469728	0.432282	0.230457	0.161641	0.0650493	0.476403	0.269041	0.167662	0.247264	0.12805	0.236021	0.378295	0.0199757	0.0470886	1	-0.112945	0.283798	0.0886992	-0.231206	0.104087	0.0608142	0.313867	0.224195	0.027475	0.351595	-0.236369	-0.0571632	0.302289	-0.317013	-0.129536	0.299784	-0.0724153	0.364314	-0.220353	0.157289	-0.105054	0.0198227	0.122143	0.068647	-0.233518
LcWRKY23	0.115694	0.19597	-0.0516706	0.425469	0.682702	0.157791	0.462334	0.304256	0.511662	0.357476	0.0637234	0.375961	0.575486	0.475493	-0.0167528	0.55216	-0.0118713	-0.132078	0.480523	0.25022	0.305735	0.701408	-0.175871	-0.112945	1	-0.0124536	0.679776	0.17463	0.612633	0.722669	0.0732385	0.412282	0.352265	0.0193669	0.0518065	-0.0823201	0.0545431	0.327677	-0.106499	0.315642	-0.112827	0.00184841	-0.116566	-0.419379	-0.128718	-0.329893	0.567802	-0.235757	-0.0501255
LcWRKY38	-0.129564	-0.183297	-0.109097	-0.318819	-0.077473	0.155158	-0.00919896	-0.174281	0.1495	-0.351564	0.139133	0.0610264	0.167759	-0.21337	-0.187869	0.307122	-0.0779365	-0.0490982	-0.119257	0.058622	0.10122	0.0363898	0.0769254	0.283798	-0.0124536	1	-0.153787	0.110569	-0.0529614	-0.133849	0.3647	-0.114318	-0.134005	0.196874	0.222587	0.31265	-0.235225	-0.0780735	0.435194	-0.149547	-0.0748863	0.536598	0.225995	0.144416	-0.0902241	0.158919	0.149087	-0.0661896	-0.195778
LcWRKY3	0.322708	0.360014	-0.113518	0.62858	0.792956	0.295297	0.553419	0.356736	0.602597	0.31212	0.32705	0.316447	0.467553	0.678699	0.235771	0.442322	0.13748	-0.113783	0.575004	0.396098	0.56424	0.392385	-0.118069	0.0886992	0.679776	-0.153787	1	0.181468	0.694082	0.977379	0.181405	0.631072	0.36149	0.210495	0.0238143	-0.20789	0.244525	0.186867	-0.368252	0.592879	-0.185914	0.0414639	-0.266056	-0.234036	-0.111393	-0.294842	0.30666	-0.115616	0.0294034
LcWRKY7	-0.177541	-0.0661802	0.185413	0.208455	0.129597	-0.170684	0.0690576	-0.0231218	-0.0489335	0.0616899	-0.128842	-0.200865	-0.0560427	0.323639	-0.323109	0.183672	-0.233499	-0.326435	0.309133	0.118572	-0.122285	0.0496379	0.272432	-0.231206	0.17463	0.110569	0.181468	1	-0.0237886	0.202482	-0.0351207	0.294446	0.137093	-0.202379	0.601803	0.394541	0.0934262	0.370533	-0.058976	-0.0211677	0.0869408	-0.0338994	0.23519	-0.0715479	0.493307	-0.142227	-0.324834	-0.364462	0.485002
LcWRKY30	0.675934	0.687974	-0.265419	0.291697	0.88775	0.611309	0.907147	0.584469	0.774429	0.324863	0.106042	0.593978	0.489955	0.571904	0.218409	0.600833	0.642231	0.0742488	0.633986	0.694049	0.647455	0.214341	-0.257902	0.104087	0.612633	-0.0529614	0.694082	-0.0237886	1	0.647908	0.377534	0.725882	0.557218	0.631102	0.0131133	-0.133191	0.225269	-0.00315368	-0.355042	0.668884	-0.14131	0.258719	-0.304959	-0.28497	-0.0648345	-0.348382	0.531229	-0.0282512	-0.285215
LcWRKY31	0.242305	0.303604	-0.0349354	0.63627	0.749243	0.213168	0.494296	0.301096	0.512769	0.310595	0.233452	0.263508	0.421216	0.652646	0.244885	0.436055	0.0453709	-0.103931	0.57591	0.314035	0.450209	0.427729	-0.128651	0.0608142	0.722669	-0.133849	0.977379	0.202482	0.647908	1	0.110047	0.582557	0.330897	0.102729	-0.00570913	-0.225524	0.264659	0.195689	-0.305309	0.525115	-0.183612	-0.00388814	-0.249172	-0.210905	-0.115537	-0.257226	0.260814	-0.100014	0.0667233
LcWRKY42	0.393118	0.231113	-0.0625347	-0.0316269	0.357909	0.756679	0.384064	0.255591	0.680375	-0.0187432	0.54331	0.33701	0.419264	0.286083	0.163849	0.455342	0.400834	-0.0431141	0.16586	0.520526	0.722135	0.251782	-0.0626908	0.313867	0.0732385	0.3647	0.181405	-0.0351207	0.377534	0.110047	1	0.290106	-0.144911	0.794591	-0.0677635	0.0774825	-0.105832	-0.207122	-0.0284985	0.485953	0.0143399	0.647423	-0.289528	0.11589	-0.117655	-0.132266	0.356506	-0.108399	-0.0391172
LcWRKY27	0.653131	0.721298	0.0116321	0.603438	0.817796	0.582785	0.791209	0.751816	0.607787	0.550441	0.0916172	0.315823	0.216798	0.777706	0.380962	0.558551	0.515398	0.0971263	0.84967	0.77043	0.526476	0.145425	-0.137108	0.224195	0.412282	-0.114318	0.631072	0.294446	0.725882	0.582557	0.290106	1	0.682746	0.502754	0.0411916	-0.164512	0.507004	0.0728753	-0.511014	0.82393	-0.165472	0.149962	-0.325105	-0.184444	0.112756	-0.335136	0.227449	-0.114026	-0.0501258
LcWRKY14	0.60391	0.718869	-0.103658	0.445127	0.531698	0.329434	0.609805	0.621247	0.3646	0.514341	-0.0959161	0.431009	0.141274	0.49355	0.0594808	0.248338	0.45336	0.0559373	0.494934	0.623383	0.269499	-0.0101209	-0.237762	0.027475	0.352265	-0.134005	0.36149	0.137093	0.557218	0.330897	-0.144911	0.682746	1	0.274835	0.148657	-0.160287	0.260355	0.272259	-0.286912	0.55302	-0.0543786	-0.0671538	-0.112726	-0.347698	0.0964823	-0.309731	0.204985	-0.191214	-0.230409
LcWRKY41	0.773175	0.657808	-0.257526	0.00284532	0.503551	0.891209	0.663743	0.519175	0.766126	0.150424	0.45761	0.588022	0.402626	0.313214	0.21752	0.372569	0.768484	0.0699434	0.301529	0.757543	0.814897	-0.0194363	-0.124948	0.351595	0.0193669	0.196874	0.210495	-0.202379	0.631102	0.102729	0.794591	0.502754	0.274835	1	-0.0675663	0.0512318	-0.0343931	-0.25339	-0.203347	0.673445	-0.0424387	0.639	-0.313819	-0.0133237	-0.0284077	-0.196334	0.445639	-0.048087	-0.314078
LcWRKY44	-0.148632	-0.0645554	0.0309227	-0.0516974	0.0672926	-0.112096	0.0936573	-0.0839236	-0.0334354	-0.110022	-0.124833	-0.153364	-0.0359351	0.244006	-0.631328	0.161766	-0.0424662	-0.531166	-0.0542925	0.0795725	-0.0896014	-0.0759852	0.0056025	-0.236369	0.0518065	0.222587	0.0238143	0.601803	0.0131133	-0.00570913	-0.0677635	0.0411916	0.148657	-0.0675663	1	0.397308	-0.245236	0.654341	0.130021	-0.158249	0.191192	0.0169679	0.344967	-0.403951	0.291227	-0.403222	-0.0963651	-0.576719	0.349825
LcMYB96	-0.121087	-0.167885	-0.184346	-0.263404	-0.175984	-0.0185543	-0.118289	-0.146583	-0.0406703	-0.215454	0.0433247	-0.010135	0.0352157	-0.199943	-0.532418	-0.0142794	0.00152304	-0.261783	-0.162959	-0.00815958	-0.0237599	-0.068131	0.407125	-0.0571632	-0.0823201	0.31265	-0.20789	0.394541	-0.133191	-0.225524	0.0774825	-0.164512	-0.160287	0.0512318	0.397308	1	-0.247043	0.187269	0.150937	-0.247576	0.187146	0.256702	0.393924	-0.0567149	0.643696	-0.0418504	0.0646244	-0.335109	0.0605119
LcMYB97	0.123705	0.120964	0.0774763	0.437898	0.337027	0.100113	0.254021	0.458729	0.124519	0.4037	-0.136953	-0.118292	-0.139814	0.279167	0.506192	0.220982	0.0950864	0.231244	0.56848	0.115115	0.0177222	-0.0679395	0.00517784	0.302289	0.0545431	-0.235225	0.244525	0.0934262	0.225269	0.264659	-0.105832	0.507004	0.260355	-0.0343931	-0.245236	-0.247043	1	-0.135821	-0.557725	0.374597	-0.179375	-0.0875314	-0.207696	0.086162	0.0306504	-0.0700724	-0.137262	0.259798	-0.0718264
LcMYB12	-0.165576	-0.0637718	0.210877	0.311823	0.16055	-0.210871	0.0117916	0.0816485	-0.0392452	0.248406	-0.157739	-0.205022	-0.0622076	0.487014	-0.505701	0.135642	-0.112139	-0.599961	-0.00409224	-0.00201702	-0.142244	0.233019	-0.222136	-0.317013	0.327677	-0.0780735	0.186867	0.370533	-0.00315368	0.195689	-0.207122	0.0728753	0.272259	-0.25339	0.654341	0.187269	-0.135821	1	-0.0267401	0.0300976	0.339152	-0.16986	0.191587	-0.628292	0.239682	-0.517797	0.0342885	-0.706418	0.457965
LcMYB11	-0.334177	-0.364367	0.285614	-0.416729	-0.430021	-0.209899	-0.370746	-0.418039	-0.271309	-0.393562	-0.070449	-0.0436919	0.0564079	-0.419905	-0.364167	-0.0766439	-0.336946	0.143589	-0.47497	-0.335597	-0.257708	0.167213	-0.0196621	-0.129536	-0.106499	0.435194	-0.368252	-0.058976	-0.355042	-0.305309	-0.0284985	-0.511014	-0.286912	-0.203347	0.130021	0.150937	-0.557725	-0.0267401	1	-0.45603	-0.0574485	0.0210721	0.135313	0.0749186	-0.117289	0.388206	0.0840192	-0.12378	0.0590176
LcMYB9	0.779378	0.718901	0.0152281	0.639716	0.726289	0.707894	0.720901	0.8064	0.757576	0.629467	0.394651	0.482582	0.323306	0.712466	0.394042	0.401229	0.566564	0.0879257	0.62742	0.767706	0.753537	0.198034	-0.193746	0.299784	0.315642	-0.149547	0.592879	-0.0211677	0.668884	0.525115	0.485953	0.82393	0.55302	0.673445	-0.158249	-0.247576	0.374597	0.0300976	-0.45603	1	-0.167511	0.300676	-0.539025	-0.224093	-0.0278228	-0.357048	0.286716	-0.170771	-0.0739486
LcMYB8	-0.0989872	-0.10622	0.123879	-0.181429	-0.176626	-0.0685003	-0.163454	-0.235371	-0.152125	-0.173983	-0.0685152	-0.0871404	-0.106062	0.116315	-0.255443	-0.00439524	0.0564664	-0.182693	-0.233813	-0.101353	-0.145541	-0.0376979	-0.146383	-0.0724153	-0.112827	-0.0748863	-0.185914	0.0869408	-0.14131	-0.183612	0.0143399	-0.165472	-0.0543786	-0.0424387	0.191192	0.187146	-0.179375	0.339152	-0.0574485	-0.167511	1	-0.0514237	0.154188	0.081821	0.450553	-0.131352	-0.066429	-0.333603	0.234968
LcMYB119	0.193798	0.110594	-0.241219	-0.171187	0.289321	0.425331	0.341434	0.166125	0.589129	-0.0358897	0.413368	0.322694	0.425363	0.0162255	0.0516169	0.204032	0.235117	-0.126173	0.129538	0.233271	0.515221	-0.0302065	-0.0731202	0.364314	0.00184841	0.536598	0.0414639	-0.0338994	0.258719	-0.00388814	0.647423	0.149962	-0.0671538	0.639	0.0169679	0.256702	-0.0875314	-0.16986	0.0210721	0.300676	-0.0514237	1	-0.192387	0.0674698	-0.000818106	-0.101914	0.328067	-0.0955449	-0.216922
LcMYB118	-0.427736	-0.326364	-0.143911	-0.344577	-0.294645	-0.304257	-0.317452	-0.375038	-0.375394	-0.379623	-0.202013	-0.313775	-0.187623	-0.347712	-0.491097	-0.0362772	-0.182248	-0.361087	-0.277019	-0.317936	-0.35981	-0.118293	0.194111	-0.220353	-0.116566	0.225995	-0.266056	0.23519	-0.304959	-0.249172	-0.289528	-0.325105	-0.112726	-0.313819	0.344967	0.393924	-0.207696	0.191587	0.135313	-0.539025	0.154188	-0.192387	1	-0.00337029	0.131789	0.205516	0.0286256	-0.073553	-0.119675
LcMYB117	-0.116097	-0.165283	-0.0725678	-0.307026	-0.354458	-0.0817769	-0.26543	-0.329909	-0.247515	-0.400504	0.0477763	-0.138115	-0.204196	-0.394264	0.270129	-0.195301	-0.0914362	0.415718	-0.0167957	-0.174197	-0.118231	-0.207333	0.200979	0.157289	-0.419379	0.144416	-0.234036	-0.0715479	-0.28497	-0.210905	0.11589	-0.184444	-0.347698	-0.0133237	-0.403951	-0.0567149	0.086162	-0.628292	0.0749186	-0.224093	0.081821	0.0674698	-0.00337029	1	0.0116504	0.58458	-0.283632	0.628405	-0.180684
LcMYB116	0.0372448	0.0495953	-0.00093841	0.00503213	-0.0938574	-0.0490704	-0.00944116	0.0135221	-0.105281	0.0353148	-0.0881506	-0.0381799	-0.132478	0.102072	-0.26867	-0.0533772	-0.00137366	-0.157032	0.0937366	0.0935851	-0.0919953	-0.213087	0.278803	-0.105054	-0.128718	-0.0902241	-0.111393	0.493307	-0.0648345	-0.115537	-0.117655	0.112756	0.0964823	-0.0284077	0.291227	0.643696	0.0306504	0.239682	-0.117289	-0.0278228	0.450553	-0.000818106	0.131789	0.0116504	1	-0.104119	-0.19317	-0.296187	0.29612
LcMYB115	-0.274757	-0.320969	0.0309141	-0.349152	-0.400662	-0.184211	-0.401274	-0.379354	-0.368779	-0.376926	-0.0622899	-0.215892	-0.162457	-0.536404	0.148793	-0.278263	-0.232005	0.331726	-0.168552	-0.384591	-0.267396	-0.163166	0.278252	0.0198227	-0.329893	0.158919	-0.294842	-0.142227	-0.348382	-0.257226	-0.132266	-0.335136	-0.309731	-0.196334	-0.403222	-0.0418504	-0.0700724	-0.517797	0.388206	-0.357048	-0.131352	-0.101914	0.205516	0.58458	-0.104119	1	-0.0861061	0.501507	-0.207359
LcMYB114	0.232056	0.218611	-0.256493	0.00965399	0.528166	0.522627	0.411618	0.349566	0.63646	0.141964	0.326754	0.494398	0.694335	0.133458	-0.018943	0.500295	0.274812	-0.0114659	0.212341	0.230133	0.535731	0.458906	-0.146455	0.122143	0.567802	0.149087	0.30666	-0.324834	0.531229	0.260814	0.356506	0.227449	0.204985	0.445639	-0.0963651	0.0646244	-0.137262	0.0342885	0.0840192	0.286716	-0.066429	0.328067	0.0286256	-0.283632	-0.19317	-0.0861061	1	-0.137514	-0.48025
LcMYB113	-0.000883072	-0.0112653	-0.329253	-0.184344	-0.125402	-0.100733	-0.0686355	-0.0946069	-0.176326	-0.119895	-0.160072	-0.0735023	-0.200262	-0.447897	0.400374	-0.275998	0.0359884	0.404523	0.142889	-0.138249	-0.142008	-0.311946	0.156265	0.068647	-0.235757	-0.0661896	-0.115616	-0.364462	-0.0282512	-0.100014	-0.108399	-0.114026	-0.191214	-0.048087	-0.576719	-0.335109	0.259798	-0.706418	-0.12378	-0.170771	-0.333603	-0.0955449	-0.073553	0.628405	-0.296187	0.501507	-0.137514	1	-0.493625
LcMYB26	-0.270526	-0.241901	0.628837	0.0999663	-0.203497	-0.284991	-0.287682	-0.258142	-0.266422	-0.0767328	-0.0689465	-0.300674	-0.180785	0.372686	-0.0928106	-0.043617	-0.352419	-0.301429	-0.157149	-0.12378	-0.23521	0.171073	7.53e-05	-0.233518	-0.0501255	-0.195778	0.0294034	0.485002	-0.285215	0.0667233	-0.0391172	-0.0501258	-0.230409	-0.314078	0.349825	0.0605119	-0.0718264	0.457965	0.0590176	-0.0739486	0.234968	-0.216922	-0.119675	-0.180684	0.29612	-0.207359	-0.48025	-0.493625	1
LcMYB50	0.532877	0.553606	0.0299819	0.218308	0.369874	0.32728	0.478957	0.395391	0.189337	0.242267	-0.187539	0.0563911	-0.240078	0.532331	0.11503	0.292979	0.684811	0.0243627	0.323877	0.510824	0.188047	0.0124366	-0.251829	0.0645739	0.0616224	-0.196886	0.209645	-0.0675013	0.438376	0.173852	0.203565	0.479664	0.375702	0.401255	-0.00950689	-0.0533699	0.253768	0.258664	-0.465281	0.481256	0.325067	-0.00802002	-0.0964996	-0.0748042	0.100644	-0.281474	0.0487248	-0.12076	0.0237672
LcMYB51	0.402619	0.285462	-0.10753	0.0578553	0.225982	0.549497	0.171179	0.271528	0.639024	0.162578	0.811307	0.734394	0.776017	0.0230059	0.144048	0.0538439	0.172694	0.00254512	0.0506845	0.32734	0.728118	0.286034	0.136263	0.277317	0.178175	0.0292357	0.227433	-0.238829	0.248069	0.145567	0.469784	0.130737	0.0640378	0.551112	-0.243353	0.015651	-0.194866	-0.253649	-0.0280675	0.410239	-0.100377	0.434047	-0.265807	0.000374095	-0.112612	-0.0605783	0.482848	-0.0748987	-0.193068
LcMYB65	-0.344182	-0.245875	0.364331	0.18398	-0.0088621	-0.257883	-0.215087	-0.130499	-0.174644	0.0287467	-0.114685	-0.285009	-0.0581413	0.363678	-0.315399	0.0798502	-0.287432	-0.495615	-0.152618	-0.241106	-0.223681	0.323684	-0.186273	-0.266199	0.279396	-0.075734	0.136238	0.191908	-0.145264	0.187466	-0.224845	-0.098546	0.0401135	-0.349593	0.370683	0.106703	-0.172694	0.803654	0.144715	-0.117788	0.254223	-0.192454	0.264117	-0.486783	0.110151	-0.192201	0.121197	-0.618407	0.516411
LcMYB64	0.00646823	-0.154229	-0.0129832	-0.120671	-0.0249327	0.227659	-0.0079771	0.00744348	0.0891837	-0.136123	0.154473	-0.0158771	0.0599209	-0.0951978	-0.255794	0.272496	0.117235	-0.128033	-0.155823	0.0454973	0.133488	-0.103473	0.0544344	0.183462	-0.155324	0.441807	-0.0750468	0.107264	0.0323455	-0.115909	0.167494	-0.0992991	-0.0989574	0.155156	0.45875	0.303488	-0.13411	0.0536068	0.196738	-0.14304	0.090959	0.0546278	0.283514	-0.144168	0.0678142	-0.0350761	0.0542975	-0.23777	-0.104261
LcMYB30	-0.190614	-0.252616	0.588754	-0.260033	-0.391573	-0.0802912	-0.348959	-0.288669	-0.315473	-0.348771	0.0714272	-0.199419	-0.170317	-0.167491	0.358324	-0.156476	-0.204421	0.358193	-0.188853	-0.190903	-0.180855	-0.0287846	0.0870883	0.15237	-0.426757	0.0337219	-0.279779	-0.020364	-0.374267	-0.2447	0.0901879	-0.166635	-0.357966	-0.0992268	-0.26564	-0.191813	-0.00772014	-0.41612	0.367253	-0.190215	-0.060156	-0.0557165	-0.137921	0.499327	-0.146889	0.486754	-0.354264	0.193635	0.306278
LcMYB29	-0.271727	-0.291154	0.085056	-0.409374	-0.475853	-0.250815	-0.373062	-0.320441	-0.4706	-0.369615	-0.250486	-0.264788	-0.321631	-0.462172	0.0675611	-0.198157	-0.186871	0.228462	-0.237914	-0.352929	-0.391967	-0.333819	0.211208	-0.00424624	-0.425276	0.0883966	-0.419553	-0.030979	-0.352772	-0.380406	-0.293436	-0.300231	-0.222061	-0.26395	-0.180066	0.201422	0.0669431	-0.320296	0.201082	-0.412659	-0.0497187	-0.213887	0.369806	0.333236	0.260388	0.62391	-0.18665	0.296569	0.012787
LcMYB28	0.470309	0.523909	-0.18825	0.567851	0.854698	0.566902	0.76639	0.686135	0.807104	0.536597	0.353948	0.37993	0.488572	0.635968	0.267277	0.540929	0.298707	-0.034236	0.698774	0.621908	0.706535	0.339197	-0.198085	0.202251	0.571278	0.0348019	0.673209	0.157607	0.672684	0.614682	0.503725	0.774665	0.448844	0.525473	-0.0452876	-0.195369	0.303824	0.055643	-0.386246	0.789381	-0.262304	0.402362	-0.385523	-0.198289	-0.134165	-0.402187	0.453497	-0.110296	-0.209769
LcMYB27	-0.088184	-0.0694933	0.218673	-0.0803852	-0.120266	-0.048725	-0.10688	-0.17217	-0.128362	-0.0949277	-0.0477915	-0.096304	-0.092109	0.231188	-0.0985625	-0.00275417	-0.0635821	0.0347798	-0.0347035	-0.0946325	-0.12308	-0.0935712	-0.0280045	-0.0810165	-0.107097	-0.151332	-0.102569	0.099718	-0.112352	-0.104943	0.0690348	-0.0446001	-0.0995052	-0.0378594	0.12743	-0.0436805	-0.0737532	0.239962	-0.0639613	-0.00591262	0.699515	-0.0492991	-0.175203	0.181319	0.341125	-0.0157926	-0.119906	-0.243505	0.380243
LcMYB135	0.681975	0.708018	-0.0671201	0.289805	0.321586	0.547672	0.481504	0.449691	0.316254	0.313849	0.0980065	0.343665	0.00283254	0.414742	0.134979	0.233648	0.535513	0.0924287	0.331243	0.670545	0.378256	-0.117333	-0.086182	0.153651	0.00302279	-0.102614	0.189649	0.0711097	0.418965	0.151322	0.238495	0.524762	0.548044	0.52489	0.153218	-0.15795	0.124248	0.0109344	-0.197297	0.5541	-0.122501	0.0356401	-0.161461	-0.188608	0.0479305	-0.329257	-0.0164566	-0.161891	-0.0711246
LcMYB71	0.534272	0.388051	-0.140723	0.177001	0.389175	0.66587	0.454085	0.338192	0.709912	0.0989789	0.616176	0.708289	0.600113	0.196514	0.250049	0.36251	0.3021	0.212398	0.262311	0.533461	0.736342	0.201594	-0.00187192	0.52272	0.23658	0.415696	0.325565	-0.122271	0.445002	0.290475	0.61208	0.401267	0.261568	0.662088	-0.227999	0.00127543	-0.00786694	-0.291973	0.0466573	0.578268	-0.15046	0.650357	-0.361567	0.101037	-0.114191	-0.0454559	0.413514	-0.0472	-0.307087
LcMYB72	0.453863	0.505634	-0.180436	0.553005	0.901298	0.391841	0.747997	0.519627	0.762424	0.448322	0.255393	0.536757	0.633799	0.659442	0.182721	0.574415	0.258079	-0.0704844	0.677864	0.552181	0.61004	0.477507	-0.224428	0.0541921	0.834267	-0.0696918	0.8604	0.174779	0.81997	0.829402	0.241005	0.728677	0.545094	0.342065	0.0430775	-0.18562	0.201331	0.19498	-0.346935	0.658666	-0.202485	0.186057	-0.322378	-0.358376	-0.100162	-0.410528	0.508618	-0.164688	-0.123372
LcMYB153	0.0055929	-0.0114671	-0.0389577	0.133522	0.295311	0.0676799	0.164291	0.157573	0.304544	0.124938	0.290568	0.161195	0.402359	0.180958	0.0756196	0.088326	-0.0685555	-0.123021	0.186296	0.0566989	0.251607	0.356524	-0.059227	0.0105981	0.387957	-0.114531	0.221427	0.0899564	0.170606	0.175936	-0.0251225	0.226897	0.170912	0.0271627	0.0983096	-0.117297	0.0152702	0.0853916	-0.214586	0.119312	-0.127734	0.0415977	-0.0162562	-0.192397	-0.0844565	-0.146945	0.3224	-0.117012	-0.0530552
LcMYB143	-0.260996	-0.252463	0.387702	-0.228866	-0.378508	-0.217869	-0.425143	-0.263851	-0.353672	-0.225544	-0.0827922	-0.249911	-0.182677	-0.300133	0.457463	-0.195889	-0.261417	0.380549	-0.152714	-0.336957	-0.287486	0.0396321	0.181061	-0.0199919	-0.2704	-0.103095	-0.212784	-0.180736	-0.352174	-0.14924	-0.0829107	-0.246502	-0.406519	-0.253552	-0.555489	-0.300967	0.106497	-0.515898	0.129868	-0.20459	-0.198799	-0.215807	-0.0907935	0.447824	-0.225205	0.512169	-0.304752	0.373603	0.172471
LcMYB45	0.121093	0.0505934	-0.126988	-0.0173913	0.0876165	0.118853	0.134933	0.192513	0.14289	0.0188155	0.0133325	0.0366345	-0.00531932	0.178845	-0.0289529	0.075944	0.194094	-0.0844081	0.172939	0.184517	0.118747	-0.14084	0.218486	0.109674	-0.0704009	-0.0793302	0.0219578	0.28035	0.148217	-0.0337446	0.0150776	0.261901	0.158282	0.128765	0.202897	0.434395	0.337157	0.12711	-0.373877	0.114453	0.290962	0.0886979	0.0474598	-0.0232858	0.697	-0.181266	0.00594738	-0.102696	0.146543
LcMYB44	0.0411451	-0.049854	-0.0198036	0.293605	-0.11253	-0.150018	-0.149581	-0.0202285	-0.150951	0.149036	-0.0553041	-0.168824	-0.28027	0.0655585	0.470478	-0.0788348	-0.134621	0.0969882	0.045129	-0.0364204	-0.123809	-0.0508239	-0.0461286	0.198871	-0.153365	-0.244071	0.0764855	-0.146549	-0.108246	0.0881646	-0.181483	0.00949708	-0.103902	-0.222285	-0.224854	-0.333592	0.404422	-0.160541	-0.291117	0.0847254	-0.189866	-0.320636	-0.342839	0.0457257	-0.0712232	-0.0694854	-0.443315	0.274417	0.175745
LcMYB43	-0.301874	-0.330022	0.0161449	-0.308092	-0.484542	-0.233442	-0.452336	-0.30513	-0.481159	-0.286712	-0.17692	-0.386285	-0.411745	-0.49192	0.436441	-0.25419	-0.216449	0.29125	-0.122033	-0.371816	-0.409605	-0.35639	0.225425	0.174196	-0.535636	0.00407386	-0.439166	-0.180368	-0.448885	-0.397214	-0.190315	-0.286536	-0.404009	-0.273465	-0.431998	-0.160506	0.381895	-0.609875	-0.14368	-0.383915	-0.0763298	-0.210954	0.152639	0.589648	-0.0892999	0.468644	-0.423178	0.640098	-0.113789
LcMYB111	-0.00888713	-0.0235685	-0.138724	-0.118281	0.0510319	0.0649782	0.0669373	-0.0598346	0.243664	-0.0697246	0.173502	0.12596	0.170234	-0.0439781	-0.0285074	0.0157598	0.0123308	-0.143633	-0.0138565	0.0210663	0.148375	-0.0595308	-0.166553	0.29438	-0.0243412	0.565794	-0.0603205	-0.0352804	-0.0165134	-0.0448693	0.310684	-0.0267312	-0.0844109	0.27819	0.0303367	0.203281	-0.171468	-0.000512548	0.149138	0.0875399	-0.0232306	0.821514	-0.0935651	0.0314856	-0.0682073	-0.0726526	0.119326	-0.0989972	-0.112233
LcMYB39	-0.0522247	-0.0144555	-0.179492	-0.282863	-0.130787	-0.114862	0.0183493	-0.260215	-0.0371195	-0.224962	-0.10716	0.297869	0.156799	-0.327079	0.0270237	-0.0495287	-0.137866	0.24338	-0.0600145	-0.111087	-0.0776819	-0.0323478	0.0937579	-0.15187	0.151488	0.107939	-0.123149	-0.0678895	0.0393521	-0.0584439	-0.0378282	-0.19559	-0.0589095	-0.0643669	-0.327545	-0.122899	-0.0979172	-0.359105	0.170739	-0.182048	-0.0999141	0.0571816	0.0232589	0.338653	-0.131031	0.35616	0.0801617	0.365459	-0.231122
LcMYB38	0.84297	0.825853	-0.183897	0.270086	0.362319	0.535224	0.575853	0.420696	0.418007	0.282882	0.137492	0.730961	0.252283	0.344085	0.179732	0.253669	0.585739	0.253292	0.335352	0.781877	0.46212	0.0604688	-0.122588	0.210686	0.269048	-0.0824617	0.276208	-0.0915437	0.56922	0.238331	0.156915	0.550135	0.649539	0.515755	-0.108171	-0.144322	-0.0181168	-0.12167	-0.192656	0.567958	-0.0955812	-0.00927716	-0.287935	-0.1304	0.043225	-0.200781	0.209466	-0.0297402	-0.231994
LcMYB37	0.87969	0.940654	-0.208466	0.131212	0.33171	0.624572	0.574651	0.485758	0.379485	0.272864	0.0877094	0.564525	0.0815629	0.347177	0.219114	0.146918	0.755442	0.202627	0.324982	0.818791	0.455618	-0.194315	-0.140109	0.174653	-0.0308166	-0.0992257	0.14593	-0.136921	0.515793	0.0742167	0.261608	0.565257	0.617252	0.701735	-0.0662197	-0.0823274	-0.0199984	-0.153925	-0.264889	0.595792	-0.0394093	0.146464	-0.246889	-0.0637101	0.0866258	-0.207185	0.150369	0.00269288	-0.235603
LcMYB76	-0.434203	-0.475339	0.456157	-0.322383	-0.627707	-0.386908	-0.608791	-0.44601	-0.485934	-0.384248	-0.0982113	-0.266304	-0.22315	-0.279053	-0.268091	-0.288573	-0.381639	-0.0774273	-0.486096	-0.422496	-0.421038	-0.00313042	0.132579	-0.106345	-0.365903	0.137488	-0.452219	0.108803	-0.596379	-0.409371	-0.208394	-0.46955	-0.274829	-0.399509	0.121811	0.0889463	-0.213208	0.166854	0.426228	-0.487354	0.195006	-0.189062	0.359529	0.15475	0.0992743	0.272115	-0.272889	-0.16911	0.422827
LcMYB77	0.128088	0.167024	0.153445	0.261132	0.190423	0.0472001	0.160339	0.217122	-0.0206244	0.288869	-0.212502	-0.0996525	-0.184042	0.273717	0.257462	0.211585	0.12226	0.224717	0.448714	0.0976765	-0.0916188	0.0441072	0.00176444	0.0831558	0.107826	-0.136951	0.14415	-0.003845	0.170836	0.195016	0.051878	0.225586	0.0237849	0.0100734	-0.113541	-0.269433	0.382628	0.0408914	-0.229586	0.230152	-0.019411	-0.105784	-0.344938	0.2189	-0.100375	0.013742	-0.120045	0.150031	0.0738463
LcMYB78	-0.253382	-0.309706	0.234506	-0.0770521	-0.387836	-0.192667	-0.481044	-0.331046	-0.308828	-0.204891	0.0217992	-0.227269	-0.184581	-0.224072	0.48445	-0.14435	-0.312946	0.292274	-0.120437	-0.305675	-0.226574	0.137575	0.181123	0.0933857	-0.208021	-0.181236	-0.155941	-0.130375	-0.390914	-0.108762	0.00422915	-0.207618	-0.47367	-0.275835	-0.625977	-0.319518	0.238012	-0.480919	-0.105604	-0.159962	-0.0479041	-0.236885	-0.107943	0.509598	-0.192234	0.414333	-0.312588	0.399405	0.233861
LcMYB92	0.268699	0.191585	-0.0643733	0.574213	0.556416	0.395068	0.31966	0.239874	0.590222	0.228701	0.49581	0.209712	0.394946	0.627801	0.158961	0.462212	0.0814231	-0.221793	0.370145	0.434383	0.614662	0.625631	-0.102736	0.123658	0.58251	0.0388157	0.771056	0.194683	0.436957	0.741045	0.515521	0.458547	0.0971563	0.285985	-0.0219115	-0.118798	0.0297078	0.197225	-0.232221	0.548279	-0.0773922	0.124967	-0.248163	-0.118995	-0.117386	-0.288532	0.267945	-0.211093	0.155464
LcMYB91	0.134963	0.0140702	0.193693	0.364713	0.199479	0.249782	0.0506124	0.440181	0.317414	0.462965	0.253534	0.022839	0.113522	0.198878	-0.00402298	0.169159	0.145047	-0.0225992	0.187182	0.0984199	0.278278	0.468415	-0.0946837	0.111056	0.211661	-0.0368606	0.089794	-0.238358	0.0520595	0.0674381	0.339374	0.110015	0.002881	0.207828	-0.286932	-0.124824	0.0549557	0.171383	-0.0436083	0.384605	0.00496732	0.190722	-0.138931	-0.0795525	-0.208256	-0.116432	0.385677	-0.118103	-0.12379
LcMYB17	-0.118675	-0.122202	-0.05999	-0.176929	-0.131256	0.0221978	-0.0760145	-0.0525894	0.0559068	-0.0624161	0.164963	0.0714289	0.109306	-0.192767	0.127121	-0.11658	-0.166905	0.0468249	-0.175371	-0.0659844	0.0894365	0.0231323	0.123491	0.202962	-0.0416929	-0.00111253	-0.129609	-0.167163	-0.0986946	-0.162499	0.133952	-0.200946	-0.266127	0.014541	-0.274762	-0.140208	0.0532008	-0.292606	-0.0650954	-0.0671289	-0.00656982	0.0517485	-0.174026	0.126961	-0.129287	0.120395	-0.0040805	0.235522	-0.0135159
LcMYB16	0.439986	0.397734	0.0546193	0.137742	0.476327	0.703716	0.53796	0.459981	0.614131	0.16629	0.413058	0.337525	0.385905	0.476953	-0.0671329	0.535446	0.37575	-0.189304	0.36802	0.654119	0.625079	0.0940553	0.0913236	0.223831	0.132894	0.354572	0.25175	0.419225	0.446171	0.173726	0.643452	0.55401	0.265388	0.666582	0.477949	0.276283	-0.00687429	0.115777	-0.0755701	0.50923	0.010284	0.445493	-0.0476691	-0.186214	0.232992	-0.310797	0.244733	-0.430474	0.0935741
LcMYB15	-0.156363	-0.102752	-0.0273728	-0.0357356	-0.0571008	-0.15229	-0.140797	-0.119751	-0.168329	-0.0672838	-0.124864	-0.147495	-0.115732	0.0185294	-0.377486	-0.0199286	0.115637	-0.317988	-0.262522	-0.130783	-0.172585	0.13647	-0.121715	-0.161732	0.115655	-0.0276568	-0.0500459	-0.0309494	-0.110769	-0.0443656	-0.140774	-0.185123	0.0535982	-0.157372	0.190246	0.209657	-0.238965	0.493589	-0.0272789	-0.196659	0.424387	-0.135004	0.435413	-0.280642	-0.0968473	-0.223608	0.121539	-0.345393	-0.0470105
LcMYB105	0.872808	0.950294	-0.20726	0.446337	0.635151	0.637584	0.723519	0.644983	0.583869	0.489307	0.220632	0.598667	0.280735	0.588441	0.271433	0.292632	0.661579	0.0828587	0.568447	0.857304	0.613063	0.00558044	-0.171088	0.143803	0.266639	-0.209726	0.504417	-0.0096241	0.685018	0.423485	0.259709	0.777213	0.720376	0.653094	-0.0331176	-0.177094	0.114828	0.00158621	-0.415069	0.789045	-0.136495	0.12332	-0.340065	-0.213517	0.0427143	-0.339495	0.266974	-0.0741456	-0.195106
LcMYB89	-0.0587629	-0.0832247	-0.280204	-0.238438	-0.186503	-0.17152	-0.140574	-0.171239	-0.231206	-0.16134	-0.153718	0.0812197	-0.0313439	-0.593907	0.0696296	-0.191328	0.000702067	0.469393	-0.0372931	-0.28581	-0.212269	-0.0814515	0.167001	0.0523018	-0.0506416	0.0119275	-0.181803	-0.433553	-0.0666981	-0.139717	-0.29622	-0.287618	-0.0763072	-0.164436	-0.483191	-0.065792	-0.00997327	-0.499382	0.234386	-0.326123	-0.126917	-0.165988	0.183065	0.474584	-0.214292	0.587206	0.184705	0.670667	-0.678481
LcMYB66	0.0182062	0.09855	0.1448	0.558923	0.383638	-0.0820777	0.248685	0.36067	0.104845	0.474568	-0.173869	-0.0548691	0.0448125	0.318804	-0.0571576	0.319518	-0.165681	-0.0248267	0.501699	0.103832	-0.0418425	0.179955	0.00273621	0.012751	0.335614	-0.0695841	0.352557	0.375149	0.175763	0.38336	-0.248317	0.426886	0.355908	-0.210813	0.1673	0.0759614	0.474294	0.317588	-0.0203329	0.265769	-0.234547	-0.124779	-0.0882631	-0.25892	0.228983	-0.179239	0.0365369	-0.18253	0.0576374
LcMYB34	-0.263071	-0.0997425	-0.0142546	-0.178532	-0.0653095	-0.347941	-0.140029	-0.431438	-0.202928	-0.265838	-0.0914299	-0.122925	0.0146477	-0.0116118	-0.118109	-0.241643	-0.214461	-0.178302	-0.189928	-0.251736	-0.189882	0.0735329	-0.0823133	-0.388322	0.0973876	-0.31297	0.106348	-0.0383251	-0.0820206	0.119543	-0.0961359	-0.277575	-0.252916	-0.20252	0.068655	-0.220339	-0.442524	0.102714	0.162883	-0.245819	-0.0382446	-0.102736	-0.0935071	0.000634107	-0.314166	-0.00365686	-0.0729099	0.028783	0.246997
LcMYB128	0.0732048	0.0441307	0.0452208	0.465164	0.332244	-0.0441043	0.181514	0.213897	0.142292	0.454315	-0.074348	-0.0513007	0.0695116	0.413997	0.0733472	0.192496	-0.0731495	-0.222473	0.395681	0.0681305	-0.00966525	0.210965	-0.280592	-0.0964174	0.311698	-0.23921	0.188863	0.238327	0.137833	0.191451	-0.151133	0.328367	0.301157	-0.121433	0.169443	-0.13171	0.20526	0.384544	-0.249969	0.199264	0.26322	-0.110871	-0.141008	-0.280188	0.301705	-0.246526	0.0396087	-0.219046	0.12989
LcMYB129	0.0233971	-0.0441545	-0.167907	-0.208492	0.038699	0.414403	0.0150869	-0.0145885	0.29359	-0.148077	0.378185	0.279923	0.44213	-0.172768	-0.178061	0.341472	-0.00325073	-0.141546	-0.0855637	0.144613	0.3181	0.0722622	0.160119	0.172605	0.0412991	0.525817	-0.0317632	0.0721467	0.0906408	-0.0651718	0.391179	-0.0825136	-0.104535	0.302517	0.270267	0.333741	-0.275643	-0.125466	0.336355	-0.0769942	-0.0363244	0.241535	0.171192	-0.0380475	0.0374279	0.0594688	0.336813	-0.165831	-0.206122
LcMYB140	0.266002	0.170028	0.0513776	0.289776	0.221802	0.305913	0.164398	0.280584	0.385068	0.239303	0.482728	0.246441	0.300255	0.406709	0.175787	0.0488297	0.0712708	-0.16071	0.133084	0.29138	0.444507	0.0693631	-0.144207	0.142946	0.0398068	-0.15642	0.254964	0.0210462	0.153377	0.192273	0.229443	0.263274	0.127338	0.257016	0.0590803	-0.0733422	0.163574	0.193057	-0.260207	0.427451	0.195586	0.0901388	-0.384199	-0.15642	0.263601	-0.356879	0.0255241	-0.243641	0.214067
LcMYB139	-0.00489302	-0.0064922	0.328819	0.485681	0.0317569	-0.220977	-0.129573	0.0962409	-0.217361	0.391859	-0.264122	-0.247268	-0.293731	0.391983	0.216194	-0.0338581	-0.101055	-0.0228667	0.129767	-0.15474	-0.2665	0.123052	-0.21631	-0.0520596	0.0901476	-0.527294	0.158058	-0.0477079	-0.0589872	0.221767	-0.337377	0.111267	0.118611	-0.340732	-0.157048	-0.220223	0.392763	0.40033	-0.293296	0.148346	0.242842	-0.428648	-0.258757	-0.222587	0.193696	-0.200765	-0.213521	-0.190582	0.416756
LcMYB141	0.608289	0.529663	-0.245996	0.0613163	0.379291	0.579213	0.440417	0.355743	0.733635	0.163371	0.681028	0.906026	0.784295	0.162435	0.118054	0.134878	0.375347	0.0461664	0.118987	0.523817	0.787022	0.172019	-0.0430137	0.217127	0.256822	-0.0212278	0.346879	-0.193358	0.502688	0.250119	0.389792	0.306096	0.351051	0.63696	-0.114405	-0.00182731	-0.140194	-0.17897	-0.134588	0.520351	-0.0877232	0.391951	-0.2791	-0.130825	-0.0369592	-0.235933	0.489989	-0.125922	-0.234897
LcMYB93	0.0267349	-0.0352808	0.165283	0.062755	0.0431961	0.143574	0.0137087	0.229706	0.115973	0.0929377	0.130143	0.0338433	0.0618203	0.131244	0.202177	0.0769296	0.0745417	0.25113	0.151585	0.0415498	0.0850518	-0.0415722	-0.0305029	0.164932	-0.106956	-0.124959	-0.030343	-0.00892397	0.006484	-0.0573433	0.106007	0.200073	0.0495358	0.0745323	-0.0905198	-0.114754	0.519254	-0.0384019	-0.203396	0.240811	0.00997639	0.0379849	-0.206021	0.0908007	-0.00183747	-0.070996	-0.0227053	-0.0790793	0.0645109
LcMYB94	0.025815	-0.0886535	0.0763673	0.0890532	0.0127773	0.105189	-0.022262	0.176655	-0.0216012	0.185681	-0.0666324	-0.11113	-0.0921897	0.0100799	-0.211394	0.101029	0.103261	0.0823502	0.15866	0.0364095	-0.0730545	-0.119375	0.168819	0.124147	-0.100709	0.239964	-0.129046	0.308477	-0.0278794	-0.140408	0.00754948	0.0971631	0.117716	0.0155698	0.318339	0.370659	0.140249	0.141	0.0560982	-0.0555297	0.226496	0.00798795	0.179943	-0.0550532	0.321777	-0.00697138	-0.091469	-0.196117	-0.0628718
LcMYB95	-0.0494372	-0.202348	0.00156894	0.0492542	-0.339963	0.0177872	-0.297378	-0.147967	-0.131392	-0.220425	0.240457	-0.0828411	-0.17733	-0.0564003	0.15853	-0.119294	-0.173681	0.227321	-0.231887	-0.0358402	0.0145407	-0.148731	0.182916	0.36584	-0.308393	0.273286	-0.0970118	-0.0863127	-0.298582	-0.109062	0.0023744	-0.104818	-0.07246	-0.0911836	-0.028168	-0.111772	0.116125	-0.0804985	0.023972	-0.0317782	-0.0481663	-0.0476097	-0.0541283	0.211811	-0.0481641	0.114176	-0.273523	0.0669848	0.0765868
LcMYB144	-0.19205	-0.208843	-0.309552	-0.337399	-0.352119	-0.204942	-0.329895	-0.328687	-0.329166	-0.305262	-0.0813597	-0.135239	-0.17561	-0.615453	0.348404	-0.306958	-0.148844	0.334206	-0.150173	-0.385006	-0.244601	-0.268763	0.183622	0.0865979	-0.311697	-0.0148444	-0.256127	-0.433337	-0.248104	-0.229015	-0.229722	-0.362279	-0.307782	-0.181897	-0.555183	-0.215613	0.0661585	-0.649166	0.0391065	-0.350326	-0.264916	-0.146639	0.155274	0.552118	-0.251183	0.709038	-0.0528855	0.772697	-0.419172
LcMYB25	0.715857	0.623641	-0.132294	0.203527	0.477867	0.84113	0.520647	0.680225	0.617687	0.45465	0.282571	0.480114	0.312419	0.326423	0.11627	0.338812	0.699623	-0.0447967	0.332386	0.670069	0.616391	0.0620082	-0.12001	0.216648	0.120857	0.0120264	0.139899	-0.298765	0.554308	0.0542314	0.519608	0.46405	0.422071	0.781113	-0.0549733	0.00256307	0.0548586	-0.00452874	-0.186897	0.6156	-0.0267683	0.284776	-0.230897	-0.288183	-0.0204339	-0.224122	0.538499	-0.111173	-0.329496
LcMYB73	0.126733	0.135434	-0.226776	-0.325647	-0.148088	0.144302	0.0406975	-0.113636	-0.0658663	-0.236143	-0.0461376	0.0646418	-0.123774	-0.28205	0.311915	-0.0779447	0.154034	0.430978	0.0609543	0.0534326	0.0026641	-0.348749	0.384534	0.14121	-0.29097	0.0779322	-0.225279	-0.135159	-0.00190419	-0.233387	0.202515	-0.0220791	-0.219251	0.223576	-0.443173	-0.0150507	0.100761	-0.619688	-0.205151	-0.0242502	0.0948467	0.154366	-0.196961	0.588757	0.0770467	0.314273	-0.151997	0.477375	-0.198703
LcMYB130	-0.21145	-0.100464	0.37205	0.198595	0.0452784	-0.199858	-0.13211	-0.165603	-0.246175	0.028408	-0.230622	-0.350517	-0.248702	0.318224	0.456402	0.0819932	-0.240622	0.0473319	0.218178	-0.186109	-0.274766	0.0669617	-0.039036	-0.04561	0.0854521	-0.308421	0.241002	0.122242	-0.0242147	0.332337	-0.104852	0.102846	-0.211292	-0.293149	-0.238035	-0.32686	0.389331	-0.00395196	-0.311533	0.0234392	0.134567	-0.286227	-0.216004	0.192262	0.00326592	0.104418	-0.370392	0.116335	0.495419
LcMYB52	-0.059504	-0.0487281	0.273849	-0.0623274	-0.0763972	-0.0045204	-0.0791716	-0.128159	-0.100938	-0.0632234	-0.0340296	-0.0748262	-0.0637926	0.180482	-0.00530949	0.0504556	-0.033706	0.161986	0.0624367	-0.0586435	-0.100047	-0.0683332	0.0602031	-0.0818133	-0.087378	-0.082539	-0.0779568	0.144337	-0.0875906	-0.0759534	0.171862	0.00810341	-0.167526	0.00843096	0.0211044	-0.0610442	0.00512195	0.0753829	-0.08777	0.0432801	0.369233	-0.0201322	-0.209204	0.213028	0.0622031	0.0451326	-0.158402	-0.171518	0.344226
LcMYB54	-0.0994834	-0.0763995	0.125161	-0.105652	-0.136157	-0.0885071	-0.114528	-0.154215	-0.142401	-0.102778	-0.0605571	-0.104701	-0.103746	0.146289	-0.0755715	-0.0663293	-0.0660169	0.0610798	-0.0694976	-0.123846	-0.13304	-0.156579	-0.153235	-0.0967203	-0.133703	-0.140141	-0.111141	0.0495778	-0.11571	-0.112714	-0.0443781	-0.0654875	-0.02804	-0.0771745	0.099704	-0.0351664	-0.111716	0.203077	-0.0122033	-0.0761893	0.741294	-0.071692	-0.11763	0.210322	0.462556	-0.0168399	-0.105434	-0.184655	0.252025
LcMYB32	-0.103206	-0.158744	-0.352293	-0.273256	-0.257915	-0.122783	-0.243202	-0.213386	-0.204282	-0.20314	-0.0603312	-0.117093	-0.158712	-0.537145	0.404703	-0.246104	-0.0596319	0.363212	-0.0427343	-0.263215	-0.148959	-0.203283	0.0713408	0.131633	-0.282325	-0.00507197	-0.212063	-0.461133	-0.164793	-0.202177	-0.07923	-0.282308	-0.297711	-0.078218	-0.595804	-0.251159	0.162524	-0.652053	-0.0126701	-0.250808	-0.308461	-0.0768819	-0.0154215	0.592943	-0.27214	0.593613	-0.0446245	0.852884	-0.445397
LcMYB49	-0.13447	-0.105093	0.326439	0.222116	-0.0712404	-0.237559	-0.204993	-0.126836	-0.278864	0.144759	-0.205456	-0.274251	-0.255935	0.0796375	0.526307	-0.112738	-0.259606	0.186406	0.151337	-0.290908	-0.285883	0.0194696	-0.127659	-0.0370571	-0.0493912	-0.407006	0.0875412	-0.0459467	-0.126888	0.184869	-0.209751	0.0012764	-0.149654	-0.308984	-0.491372	-0.389968	0.388034	-0.188737	-0.150387	0.0110122	-0.00526921	-0.301096	-0.261912	0.247428	-0.000374763	0.313743	-0.348576	0.254627	0.312825
LcMYB48	-0.394842	-0.405532	0.122684	-0.463623	-0.630499	-0.387178	-0.543541	-0.49149	-0.632841	-0.457004	-0.308608	-0.386108	-0.431649	-0.484395	0.129075	-0.377667	-0.309562	0.189642	-0.479478	-0.504139	-0.553699	-0.443415	0.104001	0.081119	-0.575018	0.0660256	-0.528453	-0.257443	-0.524018	-0.479728	-0.384823	-0.508787	-0.337421	-0.380803	-0.0644224	-0.0472521	-0.0393092	-0.210614	0.201879	-0.56151	-0.0219212	-0.20752	0.0860391	0.225262	-0.0155729	0.35644	-0.420699	0.237013	0.157936
LcMYB40	-0.203682	-0.147906	0.213398	0.263957	0.0379286	-0.138486	-0.10859	-0.0223533	-0.155309	0.112489	-0.153544	-0.271167	-0.136034	0.319925	0.0626443	0.149182	-0.263167	-0.0238048	0.105964	-0.196818	-0.216333	0.107161	-0.124583	0.00235095	0.146204	-0.094074	0.109304	0.106975	-0.0837748	0.152262	-0.229309	0.0864456	0.143771	-0.288164	0.133186	-0.146477	0.196262	0.418025	0.0183593	0.030798	0.193307	-0.216861	-0.0473085	-0.20309	0.156081	-0.0244817	-0.0381772	-0.287013	0.314673
LcMYB137	-0.425383	-0.350557	0.0505127	-0.218974	-0.395635	-0.436119	-0.362809	-0.303228	-0.501418	-0.291943	-0.35547	-0.345978	-0.334376	-0.269762	-0.311144	-0.101119	-0.303607	-0.177061	-0.252852	-0.319891	-0.524369	-0.263084	0.156119	-0.152808	-0.228331	0.148346	-0.304927	0.304346	-0.368307	-0.274557	-0.534825	-0.258325	0.0179293	-0.50908	0.458009	0.21481	0.0684461	0.197398	0.0787258	-0.540552	0.106217	-0.355544	0.548348	-0.0388072	0.20811	-0.0175647	-0.361902	-0.116248	0.140263
LcMYB165	-0.273075	-0.272178	0.366235	0.194989	-0.267244	-0.374641	-0.406769	-0.107397	-0.42048	0.106491	-0.196066	-0.319825	-0.304959	0.0300369	-0.192254	-0.102595	-0.176384	-0.132895	-0.177782	-0.275503	-0.42568	0.212009	-0.0949689	-0.134928	-0.00391939	-0.221626	-0.143252	0.0890771	-0.380712	-0.0908921	-0.381736	-0.184764	-0.0212966	-0.482207	0.120211	0.0517467	0.023692	0.460469	0.0362947	-0.225437	0.231829	-0.423152	0.25434	-0.211355	-0.0190429	-0.188189	-0.229546	-0.343919	0.265957
LcMYB33	0.485494	0.526273	-0.150217	0.139101	0.169161	0.32129	0.35339	0.551574	0.168761	0.4279	-0.0883692	0.140201	-0.166646	0.128296	0.0475863	-0.162278	0.515321	0.180449	0.206803	0.413551	0.194748	-0.14603	-0.0247192	-0.0400949	-0.0267216	-0.16945	-0.0826225	-0.249477	0.218435	-0.131921	0.112182	0.271999	0.341495	0.386131	-0.151578	-0.0609701	0.00910324	-0.0578744	-0.182526	0.408271	-0.208016	0.0922368	-0.257108	-0.106819	-0.0942353	-0.101552	0.144253	0.13189	-0.3079
LcMYB70	0.0530978	0.0372951	-0.122215	-0.0233812	0.17847	0.229255	0.0762387	0.132064	0.336015	0.0469519	0.385745	0.296254	0.457238	0.0108946	-0.322107	0.163491	0.130755	-0.306151	-0.155675	0.0540671	0.343934	0.316602	-0.0211981	-0.0299493	0.25225	0.0426171	0.0985357	-0.229736	0.126272	0.0300902	0.167145	-0.0697209	0.0855544	0.222453	0.0583935	0.198853	-0.30888	0.308444	0.0288616	0.0868834	0.179216	0.178576	0.289234	-0.357424	-0.0904089	-0.239314	0.629671	-0.378932	-0.240625
LcMYB69	-0.0578951	-0.212908	0.102677	-0.144497	-0.145242	0.052555	-0.168767	-0.0262593	0.0149339	-0.101091	0.108922	-0.00398983	0.030134	-0.282701	-0.0305434	0.0768373	0.0509431	0.178223	-0.076994	-0.107752	-0.012533	0.0469409	0.11019	0.323964	-0.131544	0.612805	-0.228342	-0.129699	-0.167202	-0.20036	0.146274	-0.144707	-0.117955	0.101869	-0.130104	0.253551	-0.124106	-0.0993874	0.344097	-0.102707	-0.0285948	0.439316	0.157759	0.147792	-0.0994483	0.286935	0.155219	0.00722345	-0.28251
LcMYB132	0.00465731	-0.107969	0.30194	0.52149	0.0638122	-0.0197087	-0.0949711	0.372408	0.139729	0.428866	0.154834	-0.0594769	-0.00613352	0.334474	-0.013522	0.122497	-0.0887587	-0.103012	0.135326	0.0459011	0.0955878	0.424038	-0.00322883	0.0928238	0.203918	-0.11863	0.167202	0.180565	-0.0876444	0.170313	-0.0570952	0.199977	0.186344	-0.163355	-0.000604393	0.063768	0.366125	0.405053	-0.134618	0.313023	0.0576858	-0.103933	-0.0338013	-0.240499	0.180973	-0.260026	0.0654982	-0.323852	0.23281
LcMYB150	0.165069	0.219223	0.133768	0.518149	0.243929	-0.0915351	0.109279	0.242583	-0.0683994	0.508072	-0.289933	-0.0301365	-0.110744	0.274885	0.442187	0.0986839	-0.0676491	0.200083	0.491475	0.0815248	-0.173104	0.10467	-0.185314	-0.0377699	0.23968	-0.407747	0.264844	0.0101341	0.159798	0.332155	-0.315431	0.333633	0.29421	-0.236407	-0.294345	-0.405853	0.53273	-0.0130766	-0.262326	0.239265	-0.213721	-0.415988	-0.327345	-0.066125	-0.0524881	0.0254931	-0.17861	0.240308	0.0542821
LcMYB156	-0.0747835	-0.0683798	0.637682	0.173438	0.132136	0.11662	0.00728478	0.0790265	0.166272	0.0836076	0.187222	-0.0355994	0.170084	0.451583	0.0988933	0.263228	-0.128974	-0.201289	0.0990366	0.0864558	0.117112	0.268924	-0.0805796	0.0215351	0.0953393	0.0246377	0.144518	0.446238	-0.0137359	0.154463	0.265409	0.252537	-0.0121334	0.0529451	0.257542	-0.0790028	0.0946591	0.212636	-0.0425685	0.202064	0.151988	0.159303	-0.144431	-0.177075	0.00643933	-0.322654	-0.146835	-0.536881	0.621483
LcMYB109	0.188513	0.1158	-0.453549	-0.441094	0.0109276	0.286709	0.176853	-0.00225594	0.144396	-0.250331	0.0272486	0.166391	0.0537108	-0.433854	0.355327	-0.0440737	0.339168	0.403477	0.00480441	0.0588068	0.180098	-0.249637	-0.0303073	0.18814	-0.207678	0.176997	-0.202438	-0.581541	0.191759	-0.234714	0.298166	-0.112738	-0.182219	0.408368	-0.506963	-0.135746	-0.0366467	-0.725032	0.066471	-0.0514359	-0.2681	0.32477	-0.147037	0.458636	-0.340294	0.415847	0.255681	0.712135	-0.672313
LcMYB146	0.312048	0.317641	-0.0349285	0.039943	0.0395706	0.241472	0.264537	0.300298	0.0710841	0.0805858	-0.103667	0.227214	-0.0661377	0.113179	0.0418217	0.0651396	0.227575	0.317806	0.242514	0.382207	0.0623803	-0.270402	0.295347	0.15185	-0.110777	0.0607994	-0.101795	0.31897	0.153593	-0.105693	0.00873626	0.38022	0.400076	0.178462	0.048548	0.324746	0.441586	-0.137863	-0.225611	0.215858	-0.0392687	0.0289293	0.00459546	0.0889357	0.41657	-0.0572346	-0.115518	-0.0320091	-0.057537
LcMYB148	0.558114	0.623216	-0.182805	0.24705	0.556989	0.696218	0.611109	0.644425	0.610744	0.391279	0.237346	0.402687	0.302363	0.399229	-0.0234062	0.460704	0.528225	-0.0956301	0.446655	0.639392	0.566754	0.0244183	-0.148262	0.248919	0.205725	0.199924	0.248756	0.0668757	0.52994	0.187031	0.412526	0.597673	0.583953	0.677296	0.190683	0.114372	0.142139	0.115337	-0.21048	0.590949	0.038546	0.43711	-0.0113551	-0.183938	0.12749	-0.357965	0.480828	-0.249089	-0.333273
LcMYB149	-0.101835	-0.0860928	0.243192	-0.122205	-0.145656	-0.0632905	-0.143006	-0.195966	-0.167224	-0.112352	-0.0750045	-0.117346	-0.105096	0.097712	0.0225026	-0.0192139	-0.0677608	0.212215	-0.00466438	-0.138122	-0.157876	-0.0949987	0.0794727	-0.11848	-0.128167	-0.119697	-0.127929	0.0939435	-0.141424	-0.121274	0.111013	-0.0563996	-0.22673	-0.0410472	-0.0443049	-0.0879706	-0.0205925	0.0111049	-0.058922	-0.00999321	0.330642	-0.0580349	-0.190536	0.204385	0.0468292	0.13589	-0.167792	-0.131866	0.331395
LcMYB55	0.31148	0.31552	-0.374312	-0.250504	0.076246	0.227386	0.288281	0.154084	0.102088	-0.0716116	-0.0910674	0.167494	-0.0979644	-0.170314	0.000401882	-0.0195847	0.535603	0.148646	0.0892905	0.259437	0.116411	-0.309507	0.0765442	0.129731	-0.179546	0.0939153	-0.170917	-0.120025	0.193728	-0.214648	0.151417	0.147404	0.168038	0.36161	-0.206827	0.222662	0.165227	-0.255993	-0.276238	0.130843	0.271944	0.209616	0.165264	0.248035	0.139493	0.137205	0.0883428	0.239491	-0.488758
LcMYB56	0.381861	0.533378	-0.149069	0.482795	0.763755	0.248121	0.755836	0.558269	0.525731	0.526481	-0.0312404	0.438005	0.411481	0.483658	0.122108	0.464775	0.186468	0.0699626	0.675061	0.473758	0.353036	0.225118	-0.204403	-0.0411944	0.673535	-0.139221	0.573784	0.163629	0.664474	0.57101	0.0608463	0.655837	0.577126	0.197666	-0.0210679	-0.232841	0.268439	0.132081	-0.276364	0.553176	-0.238038	0.0695065	-0.315947	-0.279766	-0.068559	-0.349478	0.369484	-0.0219832	-0.231163
LcMYB57	-0.168752	-0.166272	0.111001	-0.0769773	-0.237879	-0.163913	-0.160431	-0.0419333	-0.270753	-0.113769	-0.157967	-0.201479	-0.228443	-0.131415	-0.231899	-0.0789808	-0.15731	-0.0372766	0.0654659	-0.0422693	-0.246285	-0.247536	0.521377	0.00146654	-0.238153	0.16181	-0.201121	0.610981	-0.231652	-0.180054	-0.216489	0.0492487	-0.00677981	-0.211175	0.326788	0.660161	0.230765	0.0262319	-0.0201282	-0.223266	-0.0204895	-0.0747554	0.339833	0.12798	0.649899	0.115063	-0.342986	-0.12185	0.241552
LcMYB58	-0.0737289	-0.0571438	-0.0280999	-0.0785523	-0.0999452	-0.0860437	-0.0346297	-0.0418715	-0.114615	-0.0844065	-0.0701094	-0.0726219	-0.0842699	-0.00396164	-0.329189	-0.0311312	-0.0613634	-0.171968	0.101367	0.0643328	-0.0944517	-0.161282	0.519158	-0.0962745	-0.0788043	0.0685341	-0.0788862	0.648346	-0.080308	-0.0813561	-0.0646492	0.0792002	-0.012359	-0.060963	0.353853	0.815442	0.0198968	0.16262	-0.0672951	-0.126157	0.144739	0.0580026	0.251632	0.0399013	0.837625	0.00317176	-0.19119	-0.241419	0.293422
LcMYB18	0.105982	0.045618	-0.0729282	-0.0574545	0.233881	0.633759	0.13724	0.137932	0.407385	0.0228281	0.341652	0.321647	0.512483	0.0182295	0.0272992	0.481459	0.0595627	-0.108477	0.0862338	0.205084	0.387091	0.225389	0.0958408	0.163062	0.255409	0.36085	0.0439585	-0.0900634	0.253142	0.0538449	0.537462	0.0604478	-0.0500828	0.408995	-0.00508832	0.166349	-0.184973	-0.106289	0.23464	0.102979	0.0134372	0.274375	0.0494983	-0.136232	-0.0410402	0.0405627	0.565502	-0.150604	-0.221136
LcMYB36	0.331373	0.227534	0.207812	-0.0362408	0.282159	0.5534	0.376741	0.41955	0.439419	0.078666	0.179271	0.312687	0.300446	0.159886	0.172112	0.470519	0.301044	0.231074	0.243633	0.39006	0.400672	0.0833613	-0.0454701	0.28098	0.0526936	0.432406	0.0309649	0.0214675	0.339528	-0.00255417	0.390593	0.393036	0.264434	0.476759	0.00596763	0.114383	0.12247	-0.170077	0.221304	0.361232	-0.119347	0.348988	-0.0847749	-0.0659703	0.116367	0.124415	0.356333	-0.141533	-0.138587
LcMYB110	-0.183473	-0.184006	-0.267204	-0.240055	-0.320818	-0.288748	-0.297412	-0.306117	-0.377475	-0.199347	-0.179513	-0.0789825	-0.168961	-0.617554	0.250537	-0.306264	-0.175	0.360798	-0.122346	-0.420323	-0.332881	-0.229524	0.230304	0.0909348	-0.205188	-0.0778152	-0.234136	-0.409223	-0.223935	-0.182181	-0.386303	-0.362812	-0.220139	-0.295527	-0.528007	-0.193672	0.116807	-0.556078	0.0519652	-0.377673	-0.187888	-0.250043	0.121819	0.471013	-0.214112	0.650825	-0.0644929	0.729787	-0.447694
LcMYB154	-0.449087	-0.369931	0.126037	-0.302815	-0.572478	-0.535451	-0.509223	-0.402771	-0.663617	-0.276786	-0.398193	-0.402304	-0.443292	-0.316746	-0.384639	-0.417878	-0.343283	-0.228447	-0.378751	-0.424616	-0.626537	-0.39146	0.331899	-0.311938	-0.365289	-0.0753448	-0.449842	0.295474	-0.523217	-0.407917	-0.564519	-0.405284	-0.138849	-0.535273	0.360646	0.470585	-0.106933	0.296782	0.11641	-0.552736	0.178526	-0.337865	0.382167	-0.070221	0.503907	0.136917	-0.450183	-0.187447	0.416912
LcMYB155	0.0438551	0.0471392	0.129642	0.18092	-0.0923488	-0.150775	-0.0986314	0.0565827	-0.237065	0.140332	-0.294189	-0.122414	-0.3042	0.130659	0.354206	0.0233955	0.0297491	0.163999	0.0315772	-0.0263163	-0.269453	-0.014254	-0.324582	0.0946223	-0.0398397	-0.336968	-0.0241702	-0.179041	-0.0480667	0.0384806	-0.317087	0.0911475	0.18189	-0.264809	-0.221502	-0.254758	0.450504	0.0725852	-0.235143	0.0664269	0.0415193	-0.427056	-0.105308	-0.0496566	0.0439214	-0.133437	-0.242655	0.0835883	0.12719
LcMYB133	0.0115861	0.129008	0.0104675	0.409063	0.55451	0.00047282	0.343714	0.172789	0.23624	0.247872	-0.054982	-0.0213741	0.17849	0.500271	0.129563	0.290556	-0.0520474	-0.17494	0.463048	0.1105	0.107776	0.414277	-0.176213	-0.0774551	0.696075	-0.103004	0.602413	0.230749	0.444121	0.655259	-0.101058	0.397201	0.274063	-0.0802813	0.124892	-0.173113	0.152738	0.281291	-0.252763	0.208444	-0.1113	-0.0763236	-0.0426012	-0.285822	-0.0644153	-0.202409	0.210963	-0.146677	0.076803
LcMYB21	-0.200794	-0.182407	0.139849	-0.202975	-0.246246	-0.22774	-0.166332	-0.162552	-0.216192	-0.202828	-0.173968	-0.156316	-0.156739	-0.0937465	-0.27895	-0.159421	-0.157382	-0.0952879	-0.344419	-0.159226	-0.236856	-0.100632	-0.231002	-0.122149	-0.142216	0.444854	-0.221259	-0.0362731	-0.223073	-0.189947	-0.182932	-0.239264	0.108334	-0.178971	0.354761	-0.00220388	-0.235695	0.329084	0.427768	-0.242945	-0.101243	0.00621534	0.158093	-0.117114	-0.16079	0.0505788	-0.124294	-0.158046	0.105072
LcMYB22	-0.143914	-0.157277	0.207733	-0.125232	-0.212207	-0.138986	-0.158889	-0.124477	-0.173427	-0.179414	-0.0745712	-0.112279	-0.10568	-0.0237773	-0.260774	-0.063526	-0.142893	-0.164551	-0.270569	-0.0555476	-0.153973	-0.055312	-0.0732756	-0.0644644	-0.131266	0.421047	-0.152347	0.0419921	-0.198873	-0.132459	-0.120896	-0.148491	0.00608769	-0.125299	0.34877	0.286293	-0.212146	0.340271	0.30594	-0.180294	-0.129038	0.0376034	0.184731	-0.191409	0.0685118	-0.0220659	-0.0714013	-0.280012	0.22799
LcMYB23	-0.163913	-0.173961	0.180156	-0.0489195	-0.268486	-0.22479	-0.223719	-0.132285	-0.284956	-0.100233	-0.120023	-0.218796	-0.261533	-0.0883009	-0.171357	-0.077178	-0.167287	-0.0805894	-0.255976	-0.164572	-0.236904	-0.184973	-0.134467	-0.0242288	-0.238763	0.327386	-0.173728	-0.0805643	-0.264907	-0.160868	-0.273415	-0.233946	-0.0196383	-0.230747	0.324292	-0.0225241	-0.106619	0.303963	0.302395	-0.20851	-0.181059	-0.156569	0.184262	-0.1403	-0.133934	0.0799558	-0.185674	-0.0757668	0.139168
LcMYB24	0.379498	0.147775	-0.0508719	0.537768	0.134172	0.291417	0.100133	0.206216	0.245158	0.159729	0.494573	0.105274	-0.0367453	0.294023	0.317245	0.0772574	0.160668	0.0702695	0.174459	0.351614	0.438327	0.120305	0.18301	0.383877	-0.013282	-0.0193484	0.391094	-0.0101792	0.103096	0.338359	0.23377	0.315813	0.0883122	0.190841	-0.184805	-0.159209	0.192642	-0.098905	-0.315759	0.469829	-0.168085	-0.0664736	-0.258019	0.126259	-0.0602442	-0.0296519	-0.157283	0.0752474	-0.00983152
LcMYB81	-0.147745	-0.0693932	-0.072335	-0.231695	-0.238955	-0.189855	-0.177469	-0.324303	-0.272812	-0.211563	-0.229473	-0.152229	-0.218113	-0.259076	0.266063	-0.122209	-0.11647	0.0565143	-0.139247	-0.184537	-0.268213	-0.102493	-0.0264135	-0.0367526	-0.146827	-0.110558	-0.211262	-0.131876	-0.168634	-0.177862	-0.0973602	-0.216927	-0.234514	-0.140744	-0.341567	-0.211828	-0.0199238	-0.369194	0.0340324	-0.207333	-0.110078	-0.0943139	0.0218702	0.210122	-0.198214	0.390021	-0.229216	0.27024	0.0334381
LcMYB2	0.0805201	0.0085073	-0.142254	-0.260962	-0.242599	-0.0154432	-0.148319	-0.239438	-0.150348	-0.256243	-0.0279047	-0.0415458	-0.201578	-0.274093	0.273295	-0.253093	0.150601	0.164573	-0.115606	-0.00828221	-0.0406301	-0.107964	0.213395	0.0393291	-0.273915	-0.201572	-0.16049	-0.252989	-0.0867595	-0.182106	0.119301	-0.168611	-0.386961	0.081856	-0.441024	-0.197358	0.0182316	-0.511984	-0.189465	-0.103263	-0.0228385	-0.0805081	-0.151953	0.378551	-0.161996	0.282219	-0.239693	0.524631	0.0148203
LcMYB104	-0.0929205	-0.171392	-0.224073	-0.329568	-0.218239	0.0034777	-0.171824	-0.246706	-0.0435565	-0.296074	0.143728	0.105538	0.112964	-0.560897	0.190914	-0.123038	-0.110439	0.477718	-0.0796699	-0.202373	0.00323968	-0.0905208	0.0808797	0.264873	-0.17322	0.363673	-0.195927	-0.292324	-0.139417	-0.173764	0.107419	-0.264638	-0.231443	0.0562918	-0.459673	-0.0276709	-0.14462	-0.669966	0.392775	-0.249056	-0.190299	0.242541	0.00886498	0.621802	-0.219645	0.610794	0.123705	0.552091	-0.546606
LcMYB151	0.21574	0.0419786	-0.115222	0.0265608	0.324703	0.567963	0.220716	0.206524	0.556336	-0.0800153	0.538033	0.217186	0.403555	0.214683	0.108961	0.508821	0.34352	-0.152442	0.0853158	0.348035	0.591762	0.364483	-0.053091	0.334988	0.135664	0.313548	0.23529	-0.073596	0.279179	0.145899	0.671069	0.233014	-0.0634541	0.518352	0.0328147	0.0670291	0.0121215	-0.035909	-0.16564	0.304562	0.0961772	0.382779	0.0958343	-0.014719	-0.231119	-0.226348	0.405258	-0.167925	-0.178725
LcMYB152	0.356493	0.273764	-0.272597	0.169185	0.325157	0.385809	0.373137	0.323121	0.560266	0.0925174	0.480718	0.432961	0.392451	0.179716	0.138278	0.137198	0.227497	0.171959	0.157638	0.379339	0.606425	0.0636474	-0.0354172	0.201303	0.114249	0.0591218	0.316282	-0.15187	0.329505	0.219481	0.393956	0.276427	0.144582	0.441011	-0.153726	-0.105206	0.0507553	-0.221352	-0.148543	0.434024	-0.216955	0.360151	-0.328652	0.11099	-0.173452	-0.205699	0.338016	0.137143	-0.351696
LcMYB60	-0.0637842	-0.0767191	0.203834	-0.231968	-0.268702	-0.0645794	-0.225363	-0.252511	-0.200147	-0.22948	-0.000920013	-0.115973	-0.153528	-0.1165	0.55131	-0.204442	-0.0928143	0.221092	-0.15613	-0.124444	-0.111076	-0.149663	0.00406844	0.0995162	-0.355548	-0.237536	-0.179322	-0.202543	-0.211052	-0.169056	0.114304	-0.132897	-0.420185	-0.00829441	-0.474833	-0.341447	0.0694169	-0.510472	-0.171217	-0.0459356	-0.0625372	-0.01619	-0.348754	0.331769	-0.158748	0.238936	-0.405456	0.287941	0.322368
LcMYB61	-0.0165599	-0.0256589	0.188551	-0.244529	-0.168524	-0.000361511	-0.101887	-0.237226	-0.103284	-0.217983	-0.0848395	-0.120477	-0.171672	-0.0306582	0.406981	-0.066987	0.0161073	0.14483	-0.0921469	-0.0759674	-0.0684708	-0.0773422	-0.144562	0.0138311	-0.257412	-0.109368	-0.146495	-0.0636944	-0.0864943	-0.122285	0.232048	-0.0559971	-0.282205	0.0861849	-0.413383	-0.269467	0.0833831	-0.372383	-0.0332366	0.00161327	0.157441	0.0474384	-0.213102	0.394211	0.00506042	0.349644	-0.247422	0.233891	0.280425
LcMYB158	-0.389565	-0.305245	0.295579	0.119625	-0.18795	-0.451056	-0.346167	-0.298351	-0.403285	-0.0358963	-0.26138	-0.40796	-0.277639	0.211814	-0.14882	-0.0454719	-0.352947	-0.419513	-0.241372	-0.367151	-0.422055	0.126799	-0.11943	-0.251699	0.076568	-0.226225	0.030272	0.165889	-0.270601	0.0928475	-0.412048	-0.223832	-0.0733734	-0.518749	0.275189	0.0911273	-0.0166059	0.668655	-0.0132517	-0.259044	0.224349	-0.399092	0.187861	-0.370037	0.190225	-0.160183	-0.226702	-0.436981	0.609767
LcMYB75	0.00861236	-0.0296844	-0.00922042	-0.0975503	0.0349871	0.0584456	0.0868439	0.0173392	0.183499	-0.0728118	0.1235	0.0636136	0.0865577	0.0303539	-0.116836	-0.0632089	0.0210789	-0.157257	-0.0719994	0.0820576	0.127978	-0.102789	-0.122597	0.176485	-0.0449508	0.621743	-0.0347622	-0.0270005	0.000859343	-0.0348733	0.224617	-0.00231268	0.0167418	0.211916	0.121726	0.150876	-0.175804	0.117815	0.200636	0.0902743	-0.0665659	0.582369	-0.0509954	-0.0804733	-0.0763865	-0.00222326	0.0425013	-0.113668	-0.0440886
LcMYB74	0.330576	0.136097	-0.252292	-0.064321	0.359118	0.387302	0.44511	0.3141	0.544353	0.058705	0.161178	0.214642	0.17298	0.0589406	0.10167	0.22871	0.479773	0.0355436	0.235497	0.306407	0.431229	-0.0422925	-0.131243	0.342006	0.0306888	0.47882	0.106174	-0.17639	0.425875	0.0616823	0.547858	0.224715	0.00604411	0.585415	-0.0447542	0.0843388	0.118156	-0.177422	-0.086455	0.349738	-0.132637	0.740264	-0.269208	0.0448342	-0.13517	-0.0853711	0.241878	0.158169	-0.340791
LcMYB120	0.386045	0.369792	0.0564047	0.791688	0.688048	0.33155	0.493335	0.51861	0.491746	0.551008	0.227625	0.135292	0.187886	0.751856	0.119646	0.458706	0.22587	-0.178312	0.636494	0.463992	0.437554	0.389119	-0.116898	0.113766	0.53391	-0.198294	0.711948	0.217071	0.502423	0.68196	0.215514	0.678817	0.405181	0.224735	0.119891	-0.215217	0.253982	0.398265	-0.389222	0.673858	-0.117961	0.0289317	-0.270564	-0.339595	-0.0396764	-0.447249	0.23326	-0.268008	0.0952494
LcMYB121	0.361935	0.472638	-0.108158	0.535511	0.809968	0.319496	0.623022	0.512166	0.616606	0.465229	0.199982	0.352481	0.498168	0.652776	0.0137111	0.503174	0.258817	-0.245848	0.604303	0.455955	0.482991	0.446052	-0.212853	-0.00589983	0.713512	-0.145537	0.722046	0.134044	0.652037	0.672067	0.128021	0.660639	0.539289	0.288431	0.176869	-0.109465	0.0795597	0.401524	-0.328077	0.572134	-0.096065	0.152254	-0.131599	-0.450892	-0.0504306	-0.472884	0.573477	-0.327825	-0.096488
LcMYB35	-0.0509092	0.0490325	-0.00990009	0.154293	0.365539	0.28879	0.154149	0.0638712	0.237816	0.0538382	0.113613	0.00981101	0.268602	0.254795	0.0698921	0.299832	-0.0453442	-0.213488	0.220046	0.0427535	0.204228	0.150396	0.0289412	-0.0363265	0.334221	0.031045	0.403178	0.145616	0.309878	0.442176	0.203885	0.161439	0.00907718	0.129766	0.0938539	-0.0205698	0.0309381	0.0390024	0.0519855	0.117883	-0.041853	0.0548286	0.117787	-0.165897	-0.103863	0.129415	0.346846	-0.128884	-0.0404792
LcMYB41	-0.205644	-0.155113	0.147358	-0.155304	-0.257844	-0.281596	-0.153279	-0.192659	-0.286107	-0.160599	-0.203095	-0.203966	-0.236596	0.0179508	-0.503448	-0.0911665	-0.146291	-0.328294	-0.40043	-0.127893	-0.27673	-0.233054	-0.102616	-0.186053	-0.198709	0.220116	-0.233585	0.157085	-0.239309	-0.234771	-0.285776	-0.272022	0.0838781	-0.225319	0.673647	0.189894	-0.299256	0.608962	0.277894	-0.280907	0.12629	-0.117173	0.284268	-0.419669	0.120303	-0.222992	-0.177974	-0.449251	0.307059
LcMYB87	0.010342	-0.0605564	0.124781	-0.077123	-0.237052	-0.102584	-0.214319	-0.264827	-0.248208	-0.151413	-0.116368	-0.145485	-0.281399	-0.0856419	0.55445	-0.103791	-0.0431266	0.297078	-0.0486879	-0.117576	-0.173913	-0.0824347	-0.0180448	0.0904492	-0.264992	-0.271163	-0.0982849	-0.117444	-0.134945	-0.0707858	-0.00581055	-0.0741724	-0.266817	-0.093539	-0.489667	-0.268842	0.225607	-0.4164	-0.193181	-0.0487768	-0.0623241	-0.214249	-0.23672	0.375805	-0.0361635	0.419328	-0.385615	0.36901	0.264165
LcMYB125	-0.14515	-0.141637	0.211684	-0.013254	-0.126267	-0.190949	-0.102149	-0.114976	-0.163416	-0.0585485	-0.120045	-0.178618	-0.152291	0.144122	-0.306208	-0.0225447	-0.166229	-0.281123	-0.268116	-0.0779974	-0.174976	-0.0832712	-0.204268	-0.167763	-0.0603946	0.23973	-0.0949087	0.0695706	-0.141426	-0.0810158	-0.189991	-0.1697	0.0825008	-0.17393	0.502613	0.0203709	-0.201967	0.550884	0.271698	-0.14175	-0.0750886	-0.0928495	0.166196	-0.458888	-0.0308173	-0.174381	-0.108988	-0.339289	0.288054
LcMYB126	-0.15825	-0.153694	0.166399	-0.0890149	-0.221615	-0.23078	-0.158092	-0.112423	-0.241596	-0.0513895	-0.188577	-0.163498	-0.189351	-0.00517965	-0.444526	-0.0834737	-0.141837	-0.310586	-0.329986	-0.10152	-0.250868	-0.163817	-0.103874	-0.216654	-0.142142	0.250595	-0.214579	0.105026	-0.2052	-0.208322	-0.262657	-0.250609	0.111236	-0.215327	0.584892	0.14978	-0.265219	0.566054	0.301067	-0.249287	-0.0489527	-0.153341	0.279057	-0.452224	0.0288433	-0.182612	-0.159766	-0.354084	0.24903
LcMYB108	0.139061	0.0441197	-0.117408	-0.0348289	0.0819444	0.187848	0.0734423	-0.0203648	0.212627	-0.072924	0.172328	0.287962	0.265697	-0.177426	0.494197	0.197267	0.00244685	0.485535	0.212129	0.0868547	0.217558	0.305779	0.0795993	0.276431	0.192564	0.0975806	0.15151	-0.199915	0.179633	0.187646	0.272605	0.0748692	-0.165539	0.131958	-0.630887	-0.277054	0.242768	-0.672572	0.0244506	0.117699	-0.283185	0.0483775	-0.279145	0.533368	-0.29501	0.448308	0.157864	0.609777	-0.288893
LcMYB107	0.177029	0.0351103	0.0328292	0.446157	0.0913196	0.00340276	0.0201153	0.250967	0.0651753	0.539205	-0.0329527	-0.00468248	-0.0702421	0.11322	0.128708	-0.034416	-0.00743421	-0.0700342	0.232829	0.0218162	-0.0234112	0.00822105	-0.174817	-0.0354169	-0.0159357	-0.222361	-0.0380738	0.0555545	-0.021306	-0.0185687	-0.0798872	0.120526	0.133791	-0.0429649	-0.0826344	-0.0313042	0.305367	0.101209	-0.146573	0.207124	-0.00909526	-0.046977	-0.195061	-0.215063	0.191657	-0.163662	-0.167049	-0.0704443	0.0179073
LcMYB106	-0.0110197	0.0213118	-0.0607804	-0.143498	0.0178113	0.117968	0.0606938	-0.111568	0.178774	-0.13276	0.18634	0.144839	0.189155	0.206688	-0.312356	0.139533	-0.0032446	-0.341055	-0.0707736	0.105229	0.142866	-0.124681	-0.0855615	0.117465	-0.0380525	0.330045	-0.0298446	0.314378	0.0118888	-0.0492959	0.233599	0.011201	0.0609076	0.224071	0.547631	0.367674	-0.252436	0.387435	0.0525691	0.0309831	0.575539	0.480681	0.0242662	-0.0417729	0.46352	-0.27591	0.0281373	-0.509334	0.263309
LcMYB134	0.3603	0.358757	-0.267542	0.097516	0.605869	0.725777	0.579473	0.509818	0.820481	0.250801	0.601224	0.530709	0.712789	0.245429	0.124622	0.414192	0.289264	-0.103207	0.30682	0.442175	0.784771	0.179278	-0.0660375	0.308846	0.309302	0.21054	0.304704	-0.117366	0.509118	0.220846	0.650634	0.400985	0.202458	0.710467	-0.0299843	0.0608834	0.0362481	-0.0998038	-0.143243	0.545318	-0.11089	0.654855	-0.1973	-0.181093	-0.111951	-0.273171	0.678649	-0.177642	-0.379252
LcMYB82	-0.179586	-0.172385	0.0519216	-0.130846	0.00786695	0.145918	-0.0450374	-0.000660568	0.0518639	-0.0647024	0.0693196	-0.0789011	0.141442	-0.03145	-0.499251	0.280974	-0.0865524	-0.432108	-0.053543	0.0478097	0.0181723	0.048083	0.155954	-0.0637026	0.0478763	0.53353	-0.119775	0.403242	-0.0595856	-0.123469	0.132658	-0.0699105	0.00268543	0.0500211	0.668743	0.524998	-0.251365	0.37519	0.371193	-0.198637	0.0866899	0.134599	0.476723	-0.283215	0.227102	-0.0484786	0.156729	-0.409007	0.0429333
LcMYB162	0.023625	0.0320027	-0.0891991	-0.12492	0.244361	0.344419	0.221455	0.151163	0.251768	-0.0477067	0.0853655	0.0858931	0.255243	0.0945095	-0.433683	0.399393	0.156367	-0.370449	0.087841	0.253293	0.20722	0.0172452	0.23087	-0.00945487	0.157789	0.474824	0.0371328	0.340422	0.225734	0.000695948	0.27704	0.129004	0.133708	0.281091	0.536269	0.618926	-0.216186	0.336093	0.185034	-0.0229993	0.072798	0.265785	0.397571	-0.35304	0.300773	-0.101884	0.365548	-0.373416	-0.0816061
LcMYB163	0.171589	-0.0158169	0.186112	0.400712	0.0566055	0.313994	-0.0474602	0.166401	0.222274	0.113344	0.433037	-0.0119492	0.040656	0.327533	-0.0256693	0.212268	0.0206849	-0.0538744	0.0891042	0.328374	0.347409	0.32377	0.0980582	0.208144	0.0411766	0.326852	0.235534	0.199468	-0.0411102	0.198097	0.411997	0.199553	0.0497298	0.162156	0.107727	-0.0230079	-0.0985121	0.173109	0.140508	0.2941	-0.0273389	-0.000445665	-0.0481225	0.0591719	-0.066214	-0.00516786	-0.0164234	-0.173693	0.11955
LcMYB31	-0.0437701	-0.0420077	0.224892	0.115394	-0.0816042	-0.0459977	-0.115155	0.0957563	-0.119997	0.232109	-0.0681983	-0.114863	-0.126115	0.182431	-0.0094005	-0.106019	-0.0348897	0.107566	0.143474	-0.100337	-0.141412	-0.0965354	-0.0493603	-0.099952	-0.0836069	-0.22734	-0.126585	0.0633903	-0.139989	-0.116544	-0.0026348	-0.00258998	-0.0538179	-0.0826076	0.022424	-0.109153	0.0288098	0.205681	-0.0687398	0.0434499	0.474805	-0.0863738	-0.294385	0.164611	0.25208	-0.0580835	-0.121315	-0.0957807	0.253609
LcMYB84	0.0863733	0.105437	0.243603	0.184772	0.16333	-0.0181351	0.168948	0.209358	0.0894246	0.176613	-0.137832	-0.0525375	-0.0753639	0.435923	-0.414328	0.178223	0.141858	-0.434091	-0.017655	0.262055	0.0105747	0.138345	-0.249051	-0.122303	0.167122	0.238778	0.12467	0.323194	0.117829	0.113969	-0.0284243	0.175633	0.357018	0.0120802	0.645888	0.241757	-0.104263	0.765049	0.0456856	0.147456	0.133738	0.0215042	0.132049	-0.542793	0.146068	-0.448455	-0.0443306	-0.600636	0.358645
LcMYB122	0.0476627	0.0807383	0.25896	0.371658	0.248504	-0.0246804	0.192688	0.445994	0.141165	0.551786	-0.0981276	0.0997951	0.134316	0.255227	-0.451864	0.120756	-0.0400099	-0.209488	0.226474	0.105721	-0.00668569	0.162572	0.0712628	-0.230909	0.356256	0.0156379	0.119235	0.319662	0.140886	0.132669	-0.18989	0.16777	0.396562	-0.124431	0.49054	0.0529443	-0.00153486	0.585996	0.0920667	0.153953	0.0312158	-0.119893	-0.00385124	-0.543518	0.132821	-0.404864	0.0923565	-0.405558	0.102988
LcMYB68	-0.236342	-0.252946	-0.206656	-0.359445	-0.276329	-0.0953876	-0.264932	-0.29679	-0.189909	-0.336706	0.118646	-0.12046	-0.038889	-0.382664	-0.0446463	-0.0607268	-0.118891	-0.147084	-0.217138	-0.193173	-0.106154	-0.278138	0.297531	0.147859	-0.297727	0.28874	-0.218326	0.0913847	-0.234195	-0.237672	-0.0731724	-0.292252	-0.212766	-0.0825339	0.06802	0.283608	-0.0610534	-0.169748	-0.00538603	-0.353092	0.195492	-0.0113585	0.433924	0.212573	0.210461	0.370511	-0.127197	0.140045	-0.164402
LcMYB98	-0.418368	-0.324967	-0.0881742	-0.369275	-0.232216	-0.234449	-0.270658	-0.43913	-0.294671	-0.453689	-0.232624	-0.276216	-0.127081	-0.15624	-0.479504	0.160002	-0.143002	-0.326206	-0.258995	-0.179914	-0.331318	0.0880617	0.142632	-0.191102	0.027633	0.357951	-0.227689	0.243729	-0.246853	-0.210432	-0.0205109	-0.289226	-0.192718	-0.224503	0.370915	0.416614	-0.261718	0.378481	0.167021	-0.478687	0.244837	-0.024813	0.635969	-0.0337345	0.0127123	0.0192907	0.0509004	-0.195854	0.104945
LcMYB42	-0.114918	0.00252084	0.242404	0.481337	0.258302	-0.216314	0.0387847	0.171613	-0.0681834	0.325468	-0.185232	-0.22885	-0.108576	0.503562	-0.301578	0.148141	-0.0649977	-0.364157	0.178285	-0.0369466	-0.146965	0.315773	-0.146456	-0.237398	0.418241	-0.199112	0.378849	0.267911	0.0855669	0.41628	-0.324588	0.190539	0.290394	-0.317788	0.346031	0.142839	0.0883927	0.803934	-0.132699	0.0864455	0.254989	-0.30744	0.248947	-0.474285	0.179125	-0.393576	0.10077	-0.495964	0.276495
LcMYB47	0.260047	0.321305	-0.246696	0.24849	0.176504	0.0344215	0.146521	0.275994	-0.0166275	0.309814	-0.169401	0.00937477	-0.184521	0.136236	-0.0277657	0.0193778	0.402165	-0.0325207	0.100052	0.134789	-0.0142172	0.0502542	-0.158553	-0.0189001	0.147825	-0.285294	0.110152	-0.336033	0.164252	0.0890201	-0.218546	0.112031	0.315139	0.0417991	-0.114968	0.0565835	0.042928	0.328024	-0.288071	0.156685	0.0581173	-0.180878	0.125352	-0.273262	-0.0925463	-0.240574	0.258714	-0.0217363	-0.31837
LcMYB59	-0.260733	-0.265174	0.0479008	-0.0512491	-0.24262	-0.414783	-0.335744	-0.244218	-0.432111	0.00170997	-0.325735	-0.330532	-0.324959	-0.313227	0.125018	-0.287146	-0.165656	0.191796	-0.0162735	-0.488204	-0.453065	-0.0343203	-0.0453417	-0.183834	-0.115985	-0.287442	-0.178025	-0.277544	-0.248281	-0.103533	-0.364336	-0.32964	-0.195709	-0.389017	-0.427198	-0.204763	0.0781954	-0.132282	0.144368	-0.314562	0.0718662	-0.319641	0.0865526	0.366894	-0.0819691	0.556399	-0.0732386	0.478859	-0.172948
LcMYB102	0.0191275	-0.0465503	0.446977	-0.206124	-0.0544468	0.260837	-0.0363761	-0.0836114	0.173625	-0.191545	0.243642	0.0343545	0.149174	0.176881	0.311346	0.161282	0.00747702	0.0561152	-0.110212	0.139496	0.215096	0.233796	-0.110818	0.146634	-0.144261	0.0935712	-0.0849365	0.0458733	-0.0571963	-0.0909729	0.622705	0.036484	-0.390983	0.300989	-0.181218	-0.133294	-0.083089	-0.250881	0.088414	0.16808	0.0720342	0.306038	-0.32912	0.175177	-0.124861	0.00836051	-0.104566	-0.124267	0.486592
LcMYB101	-0.0520756	-0.00955082	-0.171794	-0.0916868	-0.0165238	-0.030739	0.0183332	-0.039002	0.0968009	-0.0574593	-0.0464837	-0.0495155	-0.00834556	0.00845123	-0.0311775	0.084311	-0.0265119	0.00708703	-0.0856198	0.108947	0.02405	0.126711	-0.137178	-0.0467284	0.0330283	0.192088	-0.0322366	0.108373	-0.0177201	-0.0474525	0.243972	-0.0316636	-0.0589184	0.0208138	-0.0292619	-0.0156527	-0.0606867	-0.0401174	0.0476803	-0.00648705	-0.0336028	0.0390292	-0.0363464	0.0698693	-0.0540074	-0.136177	-0.0517097	0.0235003	-0.0170931
LcMYB112	-0.209339	-0.18731	0.121424	-0.166097	-0.227081	-0.194749	-0.192149	-0.180217	-0.284003	-0.183533	-0.157586	-0.247785	-0.202339	-0.194566	-0.1559	0.0300282	-0.124702	-0.00585117	-0.0883935	-0.138984	-0.270523	-0.103074	-0.0779201	-0.137497	-0.212212	0.302759	-0.208022	0.197773	-0.236056	-0.193597	-0.171984	-0.147541	-0.139049	-0.205526	0.380895	0.0946711	-0.0811009	-0.0205096	0.277189	-0.349691	-0.0732652	-0.16385	0.285067	0.170876	-0.0471003	0.0649258	-0.277808	-0.00822892	0.0304368
LcMYB123	0.175283	0.16254	0.369143	0.678545	0.423711	0.114948	0.200297	0.391545	0.259153	0.527698	0.118596	0.0361775	0.125445	0.548819	0.243322	0.160653	-0.0329145	-0.0664483	0.456065	0.121795	0.197718	0.35694	-0.232568	0.0222775	0.3676	-0.262373	0.494819	0.0763938	0.23106	0.528497	0.00927524	0.462782	0.358514	-0.00625419	-0.213757	-0.348358	0.379375	0.249854	-0.188933	0.512143	-0.0312914	-0.0588601	-0.330309	-0.142117	-0.0435098	-0.0654745	0.124659	-0.157693	0.198622
LcMYB80	-0.332483	-0.292637	-0.096881	-0.323216	-0.412829	-0.345846	-0.395092	-0.360892	-0.458916	-0.333108	-0.199259	-0.324753	-0.331399	-0.350283	-0.454589	-0.287055	-0.0480289	-0.24914	-0.411955	-0.308836	-0.397725	-0.182586	0.131682	-0.189185	-0.282586	0.0989613	-0.364103	-0.0455303	-0.400802	-0.364833	-0.278476	-0.461441	-0.173054	-0.285159	0.247034	0.277061	-0.299197	0.262321	0.173937	-0.528907	0.347515	-0.173509	0.529248	0.0666926	0.0104283	0.0120037	-0.15383	-0.0287515	-0.103953
LcMYB90	-0.174061	-0.166812	0.0160034	-0.182032	-0.159727	-0.121182	-0.121535	-0.137279	-0.169909	-0.1501	-0.0831374	-0.17573	-0.120273	-0.183182	-0.19096	0.15334	-0.100786	-0.142212	-0.123713	-0.0747281	-0.176735	-0.135637	-0.044187	-0.0250825	-0.170579	0.447541	-0.169347	0.149514	-0.154507	-0.174355	-0.113528	-0.154402	-0.0949957	-0.127901	0.452489	0.129071	-0.108779	0.0873341	0.215105	-0.269034	-0.073229	-0.0931412	0.344623	-0.0435864	-0.0341783	0.0225726	-0.189174	-0.0971087	-0.00594066
LcMYB62	0.238148	0.360039	-0.197132	0.585447	0.81884	0.32602	0.610687	0.526686	0.57824	0.518202	0.118073	0.149243	0.378193	0.606804	0.0907841	0.59275	0.143147	-0.223549	0.708171	0.442767	0.42113	0.404313	-0.166749	-0.00915343	0.696952	0.0410318	0.680898	0.295106	0.574689	0.649184	0.258632	0.681493	0.406106	0.227833	0.138617	-0.0637447	0.195306	0.301517	-0.322929	0.546278	-0.23042	0.150436	-0.128128	-0.335728	-0.0775509	-0.350954	0.446176	-0.18363	-0.143692
LcMYB124	-0.203426	-0.163287	0.538781	-0.0852267	-0.310061	-0.225349	-0.213747	-0.105825	-0.339417	-0.0655066	-0.191024	-0.316375	-0.337896	0.138263	-0.522899	-0.0810757	-0.117138	-0.341425	-0.322171	-0.0593316	-0.307329	-0.0641036	-0.0276709	-0.244478	-0.262561	0.0886537	-0.317231	0.347861	-0.347805	-0.306427	-0.1011	-0.202095	-0.0656859	-0.197562	0.672614	0.202289	-0.302424	0.5811	0.317025	-0.216006	0.244553	-0.161756	0.237274	-0.302903	0.17802	-0.308801	-0.354156	-0.552427	0.565312
LcMYB79	-0.201333	-0.183924	0.101292	-0.225677	-0.290897	-0.263696	-0.154069	-0.191034	-0.315116	-0.228519	-0.201728	-0.200856	-0.235042	-0.188088	-0.506531	-0.154903	-0.147786	-0.123146	-0.237853	-0.105688	-0.291209	-0.338903	0.184245	-0.140598	-0.279057	0.373766	-0.249925	0.372586	-0.234588	-0.249792	-0.273462	-0.216051	-0.0217393	-0.216336	0.668351	0.313291	-0.255308	0.20543	0.373636	-0.383059	-0.0630277	-0.107369	0.36611	-0.131998	0.194972	0.0161008	-0.352087	-0.20363	0.149834
LcMYB160	0.268305	0.402714	-0.186927	0.358755	0.83836	0.285766	0.773275	0.513873	0.64838	0.356246	0.166028	0.31745	0.494165	0.513865	0.154035	0.468858	0.199796	-0.049136	0.607363	0.400175	0.507143	0.198815	-0.229162	0.0193933	0.563706	-0.0874694	0.640708	0.173144	0.661031	0.580663	0.222601	0.655024	0.438721	0.315898	0.0566381	-0.198311	0.273601	0.119665	-0.360648	0.556009	-0.200764	0.287756	-0.233097	-0.242733	-0.12781	-0.353041	0.434431	-0.0763075	-0.221878
LcMYB175	0.346314	0.219277	-0.00620984	0.403524	0.119461	0.120422	0.112378	0.27662	0.105327	0.517614	-0.0464572	0.106491	-0.0641637	0.151432	0.170194	-0.0237787	0.151208	0.0205067	0.234589	0.143926	0.0508839	-0.0522645	-0.18303	-0.0302074	-0.044239	-0.223458	-0.0267762	0.00256596	0.0751413	-0.0260457	-0.0323766	0.184436	0.21564	0.0960724	-0.112475	-0.0539865	0.175144	0.00593555	-0.203884	0.232274	0.0546259	-0.043033	-0.189791	-0.18968	0.174956	-0.187619	-0.118856	-0.0486721	-0.0293543
LcMYB86	-0.375372	-0.34676	0.599101	-0.255834	-0.433056	-0.427804	-0.396369	-0.455439	-0.460253	-0.367078	-0.204968	-0.287441	-0.242677	0.0404249	-0.396733	-0.066953	-0.301407	-0.198226	-0.409583	-0.228657	-0.429418	0.0899727	0.00994536	-0.199143	-0.170857	0.173878	-0.258862	0.3879	-0.427345	-0.205694	-0.16131	-0.319591	-0.237108	-0.376046	0.470842	0.265568	-0.3538	0.44276	0.356488	-0.414266	0.405677	-0.163966	0.235021	-0.0340127	0.232167	-0.0940077	-0.435104	-0.47395	0.693142
LcMYB83	0.910794	0.877451	-0.159408	0.286351	0.411545	0.646889	0.61401	0.544393	0.494846	0.333691	0.186592	0.714111	0.251874	0.353175	0.257334	0.26874	0.680408	0.425848	0.394056	0.814245	0.549124	0.0297275	-0.0976737	0.292312	0.175951	-0.0205186	0.299449	-0.168107	0.59628	0.246715	0.26845	0.614422	0.641968	0.645467	-0.178399	-0.128837	0.0465158	-0.209846	-0.135665	0.675428	-0.130182	0.13075	-0.410303	-0.0469302	0.0119649	-0.156702	0.260235	0.0146529	-0.311031
LcMYB131	0.320268	0.108651	-0.0558665	0.170845	0.310553	0.354406	0.385744	0.422271	0.356063	0.0921331	0.0675994	0.072456	-0.0342026	0.212187	0.292759	0.284592	0.447018	0.334573	0.2471	0.269425	0.333794	-0.0174055	-0.10333	0.447796	-0.0340827	0.0372401	0.185827	-0.141158	0.375813	0.129451	0.259847	0.395062	0.163224	0.327299	-0.137635	-0.0971084	0.5802	-0.204227	-0.321721	0.373581	-0.102379	0.175712	-0.20284	0.0539341	-0.0817147	-0.114012	0.118129	0.117818	-0.235954
LcMYB145	-0.192729	-0.213623	0.180789	-0.190519	-0.25012	-0.0613605	-0.155834	-0.252219	-0.121363	-0.295645	0.0699116	-0.133781	-0.084841	0.0273758	-0.451113	0.088548	-0.183412	-0.343208	-0.208301	0.00891317	-0.0760222	-0.113331	0.180448	-0.0220277	-0.217265	0.50777	-0.191749	0.553957	-0.247468	-0.184606	0.134285	-0.132172	-0.148147	-0.0131379	0.721422	0.528232	-0.28556	0.357834	0.311922	-0.22645	0.140601	0.226158	0.268926	-0.0109783	0.396401	-0.141996	-0.284024	-0.46218	0.465782
LcMYB159	-0.0812423	-0.0570462	0.0800642	-0.013061	-0.0630283	-0.135821	-0.0021173	-0.0627918	-0.0951814	-0.0299558	-0.0933205	-0.0946299	-0.0990746	-0.0353563	-0.348373	0.148578	-0.062745	-0.235401	-0.0526522	-0.0145776	-0.124282	-0.108889	-0.109113	-0.118589	-0.113338	0.248177	-0.0679055	0.320793	-0.0801141	-0.0731806	-0.136027	-0.0483047	0.0777202	-0.10601	0.648874	0.0293132	-0.0605752	0.256794	0.235937	-0.13143	-0.0628794	-0.071904	0.244181	-0.137425	-0.0433642	-0.187802	-0.253655	-0.268999	0.132648
LcMYB20	0.215998	0.196944	0.368084	0.288333	-0.063746	-0.131478	0.0709186	0.160635	-0.188429	0.328674	-0.380854	-0.137289	-0.460111	0.336897	-0.0233376	-0.0692216	0.153668	0.0484076	-0.00268761	0.115478	-0.219189	-0.0556949	-0.309712	-0.0943704	-0.106263	-0.285297	-0.0965162	0.0370278	-0.0341687	-0.0581166	-0.158756	0.130266	0.197459	-0.0999498	-0.0118823	-0.0756593	0.217393	0.348828	-0.0961895	0.235242	0.315337	-0.236154	-0.261831	-0.225012	0.306169	-0.245954	-0.368562	-0.256355	0.413735
LcMYB164	0.0422247	0.117673	-0.0714338	-0.204717	-0.163898	-0.0454274	-0.0750932	-0.153512	-0.0996009	-0.143236	-0.182569	-0.050594	-0.168894	-0.0388263	0.036073	-0.0292562	0.0373405	0.0484733	-0.120934	0.154542	-0.0927315	-0.0546986	-0.042479	-0.226752	-0.102705	0.0972696	-0.129862	-0.0299069	-0.0673625	-0.146513	0.129861	-0.0679076	-0.101059	0.0323742	-0.186929	-0.103012	-0.0780883	-0.137009	-0.103935	-0.0682528	-0.0101221	-0.115631	-0.034854	0.157438	-0.0609314	-0.0210505	-0.191212	0.199289	0.100546
LcMYB147	-0.407821	-0.322005	0.581281	0.0999389	-0.299101	-0.552686	-0.392585	-0.231111	-0.58064	0.0335095	-0.442637	-0.472935	-0.40168	0.130831	-0.241882	-0.214406	-0.409042	-0.219615	-0.148416	-0.380133	-0.621357	-0.0504313	-0.0354948	-0.373753	-0.0980496	-0.229089	-0.168709	0.321668	-0.404555	-0.0810898	-0.557298	-0.177034	-0.0187353	-0.631185	0.341564	0.0720625	0.0746101	0.576507	0.152505	-0.308561	0.18168	-0.503205	0.16152	-0.257967	0.270687	-0.00577671	-0.422293	-0.322059	0.636849
LcMYB85	0.185499	0.100494	-0.0515767	-0.0452199	0.332734	0.525895	0.30131	0.146525	0.518248	-0.00717556	0.326162	0.195348	0.338061	0.300282	-0.0228455	0.543637	0.275041	-0.177048	0.206434	0.364263	0.473084	0.308667	-0.0960619	0.234585	0.203228	0.361386	0.12845	0.131619	0.298811	0.0733973	0.778458	0.230771	-0.0969345	0.568699	0.133739	0.171164	-0.0666378	0.0740829	-0.0748575	0.314019	0.208159	0.572968	-0.0983788	0.026638	-0.0568492	-0.160375	0.353479	-0.268814	0.0548978
LcMYB3	-0.235774	-0.226307	0.281042	-0.124356	-0.256038	-0.245148	-0.210117	-0.223721	-0.271618	-0.241637	-0.102268	-0.244906	-0.210642	0.087116	-0.550352	-0.0363325	-0.161289	-0.352757	-0.29159	-0.0629212	-0.237241	-0.111873	0.0733799	-0.162664	-0.162813	0.411621	-0.151576	0.404008	-0.272006	-0.148712	-0.165625	-0.170748	0.0276087	-0.2175	0.708194	0.392862	-0.301657	0.594143	0.321227	-0.263752	0.177539	-0.0757553	0.426059	-0.254017	0.234758	-0.0748294	-0.232107	-0.47789	0.394127
LcMYB4	-0.0588942	-0.04288	0.0269854	-0.0630902	-0.0685206	-0.0677147	-0.0652058	-0.0612996	-0.0913775	-0.0602931	-0.0606357	-0.0559561	-0.0549651	-0.14802	0.0101518	-0.035257	-0.0324343	0.0546506	0.0243068	-0.145586	-0.0770616	-0.0340559	-0.0861655	-0.0811275	-0.0677599	0.0979608	-0.056231	-0.0473482	-0.0678925	-0.0140767	-0.0735695	-0.0412625	0.0153157	-0.056298	-0.136945	-0.0653745	-0.00232147	-0.136538	0.161117	-0.0530713	0.0108669	-0.0535226	0.20586	0.250876	0.0112469	0.346942	0.063038	0.244171	-0.147189
LcMYB88	-0.0582052	-0.0688633	0.0178543	0.14057	0.0868155	-0.125978	0.0530853	-0.00400023	-0.00827407	0.0320469	-0.00468803	-0.104457	-0.0222631	0.077288	-0.131502	0.160209	-0.0756911	-0.142933	0.107999	0.029805	-0.0409128	0.0723449	-0.203129	-0.0482841	0.0923815	0.176627	0.117382	0.24972	0.0187825	0.102338	-0.146912	0.0772567	0.0798178	-0.13626	0.458644	-0.0732168	-0.0402107	0.17981	0.0870801	-0.0808882	-0.136136	-0.127932	0.0692205	-0.0766695	-0.0831219	-0.139647	-0.153826	-0.174751	0.0276867
LcMYB7	-0.0781784	-0.0736541	-0.0251148	-0.065437	-0.114609	-0.131814	-0.0759973	-0.0479676	-0.147221	-0.0323163	-0.0997955	-0.102315	-0.121707	-0.149438	-0.0282377	0.0593557	-0.021833	0.0566598	-0.00061815	-0.100926	-0.147861	-0.133491	-0.201248	-0.138048	-0.152455	0.171479	-0.115158	0.0522595	-0.105252	-0.113237	-0.141834	-0.0921973	-0.0823857	-0.109426	0.218673	-0.0106076	-0.00318559	-0.0186315	0.097057	-0.185566	-0.114177	-0.0776586	0.11799	0.118172	-0.0244756	-0.0119736	-0.190986	0.00368795	-0.0409339
LcMYB168	-0.147672	-0.11424	0.0761457	-0.15191	-0.179603	-0.189782	-0.147882	-0.267836	-0.172266	-0.129361	-0.167207	-0.0516424	-0.0811549	-0.0212888	-0.304465	0.0668358	-0.101604	-0.106458	-0.116454	-0.056917	-0.222512	-0.00545808	-0.0443669	-0.258432	-0.0334358	0.0583403	-0.147923	0.239188	-0.141771	-0.134555	0.0268853	-0.159465	-0.125124	-0.153213	0.282495	-0.0571122	-0.0781212	0.217928	0.0465542	-0.161213	0.250288	-0.144351	0.110931	0.0360532	-0.0344571	-0.105402	-0.284054	-0.154628	0.306009
LcMYB169	-0.313344	-0.307691	-0.126077	-0.351597	-0.440412	-0.388724	-0.426351	-0.428157	-0.429117	-0.32175	-0.147567	-0.166273	-0.197223	-0.507694	-0.226324	-0.277979	-0.191758	-0.046736	-0.383023	-0.360167	-0.379502	-0.213805	0.0267601	-0.207329	-0.23794	0.164587	-0.318726	-0.160954	-0.351819	-0.291464	-0.355466	-0.528942	-0.22027	-0.338025	0.0258014	0.10674	-0.269689	-0.0657074	0.185502	-0.559677	-0.00519039	-0.236852	0.542688	0.156725	-0.11798	0.29801	-0.155793	0.268524	-0.22747
LcMYB161	-0.108884	-0.0882054	-0.196155	-0.0922287	-0.157597	-0.0744763	-0.16127	-0.145998	-0.132681	-0.0944751	-0.0215518	-0.0995869	-0.114447	-0.212501	0.182166	-0.137858	-0.0909127	0.0930323	-0.0274239	-0.122771	-0.126188	-0.141535	0.125276	0.244063	-0.141711	0.00779406	-0.105756	-0.0865916	-0.128488	-0.0863604	-0.0578896	-0.140805	-0.197439	-0.104653	-0.131986	-0.10014	0.105144	-0.221938	-0.108699	-0.169931	-0.0469225	-0.0703497	-0.024547	0.164425	-0.0727217	0.0507557	-0.152606	0.300022	-0.0957245
LcMYB174	0.0150197	0.0335444	0.0374759	-0.0411068	0.000496278	-0.0507631	0.00930438	-0.0680653	-0.0339807	-0.108156	-0.0516934	-0.0420154	-0.0373131	-0.126314	0.365337	-0.00525318	-0.0601555	0.482234	0.11079	-0.0350596	0.000726373	0.133606	0.0628211	0.0274965	-0.0115656	-0.0624548	0.115468	-0.138195	0.03355	0.147196	0.059206	0.0288978	-0.138164	-0.0318783	-0.471868	-0.381224	0.257722	-0.541796	0.0725232	0.0566718	-0.347503	-0.12928	-0.178387	0.481361	-0.354565	0.436509	-0.0668726	0.556243	-0.172967
LcMYB157	-0.103076	-0.117445	0.0658264	0.0952555	-0.110326	0.0213764	-0.126519	0.146948	-0.138716	0.0126021	-0.0544265	-0.139756	-0.143852	-0.0980014	0.349452	0.0195281	-0.116948	0.414718	0.140275	-0.101702	-0.142983	-0.0828854	0.106386	0.391241	-0.154564	0.0617751	-0.129493	-0.0933507	-0.162442	-0.107596	-0.222007	0.141317	0.105965	-0.180571	-0.189012	-0.159541	0.595053	-0.275619	-0.122748	-0.0519945	-0.154871	-0.141042	0.0286268	0.23303	-0.104462	0.0883135	-0.0593094	0.262045	-0.203845
LcMYB46	0.549136	0.423889	-0.154895	-0.0777565	0.450399	0.728016	0.530603	0.373292	0.785224	0.0718732	0.530309	0.541959	0.526551	0.26519	0.174805	0.351479	0.562438	-0.0360355	0.218677	0.569256	0.772559	0.139652	-0.177003	0.348175	0.0693666	0.282181	0.187463	-0.136941	0.504457	0.0930136	0.849572	0.371567	0.0768987	0.901208	-0.0578573	0.0831042	-0.0783722	-0.203362	-0.122748	0.569292	-0.0104443	0.823773	-0.327143	0.0109694	-0.077544	-0.235769	0.44458	-0.128312	-0.161105
LcMYB142	0.175144	0.0750647	-0.221768	-0.143375	0.305727	0.626094	0.260592	0.169372	0.555415	-0.0403113	0.369616	0.299696	0.4659	0.0115758	-0.022392	0.457617	0.263171	-0.175485	0.092679	0.241043	0.490897	0.18073	-0.0497426	0.297143	0.157421	0.504567	0.0364308	-0.194546	0.31904	0.00950812	0.69423	0.09196	-0.0669734	0.625368	0.011666	0.250517	-0.202223	-0.0876774	0.158913	0.206246	0.00832328	0.715094	-0.00229725	-0.0702138	-0.0724815	-0.0744728	0.624407	-0.17407	-0.32211
LcMYB181	0.226789	0.212092	0.0573962	0.442811	0.398983	0.201132	0.321176	0.317929	0.326395	0.280776	0.137246	0.385375	0.386008	0.357956	-0.0910459	0.537929	0.0205827	0.00714574	0.340448	0.292257	0.2457	0.357297	0.0263678	0.231747	0.490711	0.0393482	0.437524	0.233958	0.357109	0.434665	-0.0832108	0.445958	0.48078	-0.00160374	0.197964	0.118761	0.242784	0.307168	-0.0412376	0.334256	0.0497315	-0.120877	0.0150528	-0.301993	0.238712	-0.238919	0.324979	-0.402855	-0.00607962
LcMYB182	0.343955	0.353195	-0.009142	0.519353	0.590554	0.257527	0.481129	0.41621	0.463566	0.375284	0.150358	0.467878	0.482869	0.471298	-0.048396	0.561976	0.151482	-0.0182744	0.490727	0.441156	0.350692	0.467912	-0.0148886	0.10448	0.675556	-0.017335	0.565221	0.249924	0.508841	0.548234	-0.00329768	0.588221	0.57146	0.0980245	0.137485	0.022829	0.174737	0.313773	-0.152109	0.452245	-0.0538348	-0.0642298	-0.0589759	-0.38111	0.0660314	-0.30816	0.439894	-0.330642	-0.10597
LcMYB166	0.0106583	-0.0469348	-0.268426	-0.0240795	0.145844	0.286285	0.00646946	0.017519	0.477735	-0.0276432	0.494444	0.218899	0.472424	0.0433946	0.0136582	0.23655	-0.0527717	-0.174319	0.0279	0.210703	0.453971	0.453401	-0.0423994	0.139179	0.246199	0.344522	0.16894	0.075011	0.0698369	0.106994	0.580089	0.0295056	-0.16136	0.304894	-0.0659371	0.0743918	-0.196091	-0.102378	0.053444	0.144881	-0.0770847	0.403486	-0.0405956	0.105316	-0.146598	-0.0756838	0.333566	-0.0236812	-0.0883041
LcMYB167	-0.144088	-0.114516	-0.277435	-0.00718271	0.0889533	0.00984654	-0.099715	-0.0973256	0.125501	-0.0257267	0.149689	-0.00118645	0.223718	-0.202865	-0.0654767	0.0543805	-0.0910475	-0.0972219	0.131365	-0.131063	0.0857083	0.322138	-0.0520563	-0.0607046	0.239277	0.166659	0.110169	-0.000490557	-0.0109521	0.124723	0.116118	-0.0615836	-0.040064	0.0026453	-0.203449	-0.00160077	-0.126484	-0.147521	0.191599	-0.100184	-0.0450367	0.114817	0.359543	0.304635	-0.204123	0.38721	0.409952	0.250287	-0.424437
LcMYB6	-0.148322	-0.0819416	0.00268141	-0.0979896	0.0714457	0.0497523	0.0510923	-0.0114967	0.0331173	-0.0796135	-0.0232296	-0.0513121	0.109734	0.114928	-0.628253	0.247987	-0.0456284	-0.539232	-0.0512311	0.102293	-0.00672955	-0.0145701	0.211495	-0.193184	0.121595	0.38013	-0.0100045	0.538283	0.0271502	-0.0265919	0.0333283	0.00493955	0.103967	0.0120533	0.782215	0.679475	-0.29974	0.593428	0.225443	-0.164399	0.143493	0.100844	0.482005	-0.437168	0.438321	-0.213377	0.138458	-0.558416	0.214672
LcMYB171	-0.375506	-0.353091	0.0516521	-0.38113	-0.518329	-0.334882	-0.508285	-0.467683	-0.53058	-0.389973	-0.195407	-0.34237	-0.318124	-0.559153	0.0773808	-0.390175	-0.298622	0.359855	-0.135084	-0.44189	-0.444139	-0.19462	0.291341	-0.0622521	-0.391466	0.0505544	-0.391498	-0.0379685	-0.482017	-0.337663	-0.165202	-0.390131	-0.442142	-0.303652	-0.344499	0.00332443	-0.0468622	-0.51889	0.324709	-0.507313	-0.00469509	-0.137838	0.111975	0.75342	-0.0246466	0.701664	-0.282176	0.5868	-0.0787658
LcMYB138	-0.106137	-0.0372631	-0.172376	-0.241708	-0.203358	-0.223497	-0.13886	-0.252653	-0.294383	-0.223518	-0.218468	-0.0659928	-0.157973	-0.463612	0.237986	-0.30319	-0.108735	0.447703	0.033251	-0.277035	-0.253361	-0.23628	0.150338	-0.057502	-0.182904	-0.103473	-0.132127	-0.224696	-0.110208	-0.0856879	-0.257721	-0.164872	-0.093055	-0.18142	-0.501107	-0.280003	0.12399	-0.601452	0.123151	-0.254637	-0.211191	-0.184022	0.0819923	0.632107	-0.197802	0.713019	-0.0575838	0.736561	-0.385934
LcMYB186	-0.336672	-0.307601	0.364907	-0.165142	-0.393637	-0.319333	-0.449311	-0.419597	-0.408409	-0.220837	-0.190218	-0.319394	-0.266697	-0.0691911	0.307519	-0.211783	-0.36005	-0.00833133	-0.246181	-0.312679	-0.379447	0.0119468	-0.00628556	-0.135546	-0.210146	-0.237943	-0.221789	0.00152624	-0.395458	-0.160726	-0.0651989	-0.260716	-0.454585	-0.337547	-0.289624	-0.252825	0.0587375	-0.132512	-0.0661829	-0.231972	0.0192825	-0.232051	-0.175928	0.146109	-0.0923601	0.181595	-0.461585	0.103647	0.613241
LcMYB103	0.401616	0.521523	-0.00070895	0.383475	0.605915	0.321547	0.622897	0.604694	0.403972	0.478065	-0.119482	0.156018	0.0924579	0.649223	-0.0370797	0.297938	0.380036	-0.219486	0.417998	0.520453	0.292742	-0.0277915	-0.291225	-0.0972793	0.305813	-0.202103	0.383653	0.129957	0.545401	0.338865	0.090086	0.57797	0.603368	0.318523	0.318857	-0.0244278	0.194251	0.491619	-0.314916	0.555277	-0.0572926	0.0869982	-0.266252	-0.541773	0.143159	-0.483425	0.258109	-0.325734	0.0672183
LcMYB180	-0.0465725	-0.128831	0.0854566	0.162431	-0.0973139	0.126682	-0.139351	0.195323	-0.03842	0.051213	0.0942441	-0.107038	-0.100729	-0.0772575	0.397131	0.0318708	-0.0815989	0.366024	0.138273	-0.0754431	-0.013674	-0.0469321	0.0909855	0.447465	-0.190731	0.115364	-0.0948043	-0.133848	-0.164783	-0.0780514	-0.0780088	0.154516	0.0684836	-0.0803981	-0.267117	-0.184433	0.599013	-0.313099	-0.127975	0.0529342	-0.156122	-0.0469581	0.0126442	0.281169	-0.141159	0.129001	-0.0170517	0.266684	-0.218532
LcMYB185	-0.107441	-0.176406	0.287059	-0.220423	-0.0900012	0.196235	-0.169977	-0.181924	0.0950801	-0.227298	0.214688	0.0380339	0.252249	-0.113919	0.269518	0.160985	-0.146361	0.111299	-0.187054	-0.0534182	0.145575	0.390583	0.0279432	0.164404	-0.00996013	0.107373	-0.044265	-0.10678	-0.0832353	-0.030082	0.420332	-0.133303	-0.433362	0.116423	-0.292493	-0.101704	-0.151364	-0.372209	0.325838	-0.0694542	-0.102816	0.0924466	-0.147582	0.165495	-0.207511	0.262789	0.104941	0.0727402	0.217491
LcMYB176	0.543583	0.536125	-0.179764	0.238792	0.682138	0.643715	0.689966	0.558794	0.776554	0.313003	0.314547	0.461034	0.458595	0.526727	0.0377775	0.516437	0.544829	-0.187472	0.419405	0.603319	0.67204	0.22784	-0.266477	0.220985	0.376352	0.137893	0.40302	-0.0245709	0.662487	0.323177	0.534472	0.588507	0.437263	0.723095	0.143424	0.0702324	0.0330809	0.171135	-0.26496	0.644733	0.022585	0.612837	-0.186221	-0.342214	0.0357226	-0.507465	0.596188	-0.386009	-0.197094
LcMYB173	-0.0331026	-0.0680376	0.323426	-0.267826	-0.19801	0.0917051	-0.086913	-0.131884	-0.0461342	-0.255774	0.000965293	-0.0269147	-0.0509085	-0.0149019	0.369356	0.00555183	-0.050795	0.197151	-0.212107	0.00728639	-0.0167485	-0.102222	-0.0421209	0.146032	-0.279301	0.0820938	-0.217637	-0.0633276	-0.119928	-0.214813	0.207234	-0.0206933	-0.174144	0.104994	-0.178382	-0.196602	0.0436383	-0.32742	0.0594768	0.0505566	-0.069486	0.156702	-0.311106	0.0624821	-0.119071	0.149377	-0.254665	-0.0732827	0.354997
LcMYB100	0.00709802	0.131782	-0.187511	-0.0747383	0.203177	0.0843981	0.441123	0.108283	0.141026	-0.0355813	-0.0366765	-0.0220811	-0.0313441	0.0432221	-0.0179823	0.0846717	-0.00355888	0.0739224	0.0504451	0.0926351	0.152294	-0.210097	-0.0961013	0.0040611	-0.00755477	0.0708332	-0.0194568	0.00490096	0.139983	-0.028502	0.213479	0.09239	-0.0221284	0.180806	-0.0207438	-0.035989	0.0627371	-0.112463	-0.0721127	0.144607	-0.0866553	0.263104	-0.103099	0.0542296	-0.0451718	-0.137615	0.040325	0.0378191	-0.195115
LcMYB99	0.436477	0.485634	-0.0868094	0.332967	0.658078	0.246203	0.70158	0.526113	0.4207	0.406356	-0.136444	0.165401	0.0714569	0.625696	0.0449387	0.290526	0.474276	-0.151114	0.451518	0.476107	0.287361	0.0821159	-0.387376	-0.0322403	0.437974	-0.130059	0.409784	0.0147338	0.635768	0.372457	0.056989	0.569333	0.570822	0.314929	0.220236	-0.120039	0.193645	0.44404	-0.411863	0.521763	-0.0235873	0.104282	-0.231134	-0.48463	0.0133212	-0.426992	0.267068	-0.221132	-0.0571778
LcMYB178	0.0876481	-0.00214507	0.621406	0.381388	0.111492	0.134933	-0.000578968	0.152343	0.108428	0.190684	0.217569	-0.0460437	0.0183644	0.52668	0.348145	0.184114	-0.064979	0.144946	0.216985	0.121144	0.162354	0.35729	-0.0233583	0.19386	0.0938575	-0.191515	0.263546	0.165383	-0.00112824	0.288079	0.296347	0.286042	-0.114509	0.0298839	-0.156151	-0.253443	0.239672	0.102706	-0.150692	0.398463	0.162313	-0.0392468	-0.50006	0.134778	0.00968025	-0.0824629	-0.1854	-0.228035	0.606808
LcMYB189	-0.120578	-0.0612086	-0.199896	0.206387	0.235256	-0.083038	0.00660644	0.00771904	0.136353	0.127254	0.0546637	-0.0213299	0.219704	-0.0373422	0.191806	0.125795	-0.212852	0.0873346	0.395794	-0.0779373	0.039951	0.360191	-0.0370885	-0.0158359	0.380703	0.060391	0.301349	0.126541	0.0881647	0.325662	-0.0465165	0.163067	0.0781812	-0.143496	-0.242552	-0.231183	0.142164	-0.205307	0.0462735	0.00383228	-0.246547	-0.0382587	0.0694855	0.309641	-0.213098	0.351417	0.253058	0.386975	-0.30839
LcMYB190	-0.167475	-0.130043	-0.309075	-0.0601649	0.0970326	0.0388202	-0.101083	-0.128247	0.156388	-0.0817821	0.189653	0.0105147	0.269751	-0.199473	-0.092697	0.116695	-0.0885584	-0.146654	0.0801633	-0.124632	0.116331	0.335941	-0.0757132	-0.0419618	0.243368	0.214083	0.111009	-0.0154523	-0.00196169	0.116712	0.17161	-0.0914803	-0.0658157	0.0388447	-0.161585	0.0310303	-0.183971	-0.118223	0.196341	-0.123392	-0.00340284	0.162558	0.397268	0.271844	-0.209615	0.30647	0.446987	0.200873	-0.42808
LcMYB183	0.0502005	0.0112373	-0.239778	-0.0774678	0.130422	0.141375	0.183246	0.0182389	0.346154	-0.0573297	0.214337	0.137853	0.173672	-0.0336816	0.0816293	0.0517044	0.0470739	-0.042619	0.0912048	0.101833	0.248778	-0.0705288	-0.118429	0.350414	-0.0262083	0.569663	-0.00345553	-0.0139774	0.0662358	0.00202275	0.429465	0.0726406	-0.078665	0.354556	-0.0712583	0.0949862	-0.00881506	-0.16254	0.0279351	0.185306	-0.101783	0.864219	-0.199573	0.181109	-0.10372	-0.0731935	0.0691086	0.0410975	-0.195041
LcMYB188	0.141716	0.00909474	-0.144147	-0.0360625	0.15214	0.286299	0.196267	0.017096	0.392808	-0.0892112	0.307447	0.115059	0.153274	0.0921595	0.0692486	0.15067	0.156266	0.0550854	0.10873	0.17727	0.361282	-0.0222011	0.00425686	0.284016	-0.0635616	0.49464	0.0649684	0.0233522	0.118887	0.0362962	0.659849	0.113423	-0.191495	0.464103	-0.0696182	0.0741245	-0.0461638	-0.173081	-0.0105776	0.293732	0.0161795	0.748039	-0.353624	0.25843	-0.120918	-0.0411465	0.0484829	-0.021487	-0.0618212
LcMYB184	-0.147457	-0.131628	0.129388	-0.173356	0.01343	0.196831	-0.0587004	-0.038646	0.0848758	-0.0513353	0.0573056	-0.0914604	0.0997481	0.0311811	-0.149036	0.152662	-0.0381039	-0.202335	-0.0233401	0.0265291	0.0364829	0.157559	0.116046	-0.0144735	0.106112	0.400264	-0.134037	0.100955	-0.0435849	-0.123141	0.383195	-0.0616302	-0.198072	0.140821	0.074055	0.0465313	-0.221795	0.10417	0.166172	-0.0646887	0.144951	0.189162	0.18065	-0.0370871	-0.113716	0.15902	0.217241	-0.0828475	0.0341935
LcMYB177	-0.0998051	-0.0805668	0.084184	-0.128074	-0.137479	-0.109013	-0.129693	-0.0902903	-0.156542	-0.0883225	-0.0226683	-0.10507	-0.118644	-0.119152	0.378287	0.0523607	-0.0759779	0.0453048	-0.066836	-0.133899	-0.133588	-0.136514	0.00431006	0.192858	-0.145535	-0.0206403	-0.112821	-0.149531	-0.120349	-0.111894	-0.14007	-0.0720468	-0.131463	-0.107734	-0.240321	-0.121482	0.0198225	-0.225027	-0.134598	-0.0477467	-0.0177281	-0.0824617	0.120097	0.00784246	-0.024999	0.121805	-0.138274	0.0425527	0.0322615
LcMYB172	0.139159	0.0394866	-0.392544	-0.122498	0.121904	0.297979	0.191362	0.0118566	0.395376	-0.0847001	0.295373	0.276484	0.26461	-0.163357	0.0345676	0.0625113	0.135263	0.0552496	0.0666852	0.136488	0.35108	-0.0468954	0.142487	0.293536	0.0256893	0.475359	-0.00371852	-0.160235	0.149314	-0.00864131	0.541791	-0.0133361	-0.196707	0.43559	-0.21297	0.0994878	-0.0597784	-0.3398	-0.0331077	0.16643	-0.0924652	0.728869	-0.179762	0.287472	-0.185609	0.0109052	0.194667	0.238807	-0.373699
LcMYB179	0.127447	0.05731	0.192477	0.108407	0.0300985	0.16119	0.140776	0.240478	0.135796	0.0755129	0.123063	0.100891	0.0168922	0.180055	0.0367606	-0.00934479	0.0267386	0.0827743	0.050002	0.227007	0.154541	-0.0671674	0.0902795	0.145659	-0.105365	0.143194	-0.0278193	0.227956	0.0173901	-0.0569283	0.113114	0.262471	0.209781	0.0976983	0.0311433	0.179986	0.316296	0.00376157	-0.090413	0.191344	-0.0442374	0.0634029	0.0223626	-0.0599558	0.224212	-0.0986632	-0.106049	-0.110673	0.138964
LcMYB187	-0.0740897	-0.057469	0.247845	-0.0707272	-0.09557	-0.0257287	-0.0867561	-0.148804	-0.107203	-0.0786369	-0.0344425	-0.0839016	-0.0750506	0.25297	-0.0665422	0.0258249	-0.0503086	0.0595056	0.00614964	-0.0699671	-0.10541	-0.0830682	-0.0248447	-0.0779672	-0.0965937	-0.126256	-0.0877146	0.135793	-0.0967843	-0.0889905	0.111878	-0.0140471	-0.0993192	-0.0158128	0.124456	-0.0511578	-0.0447039	0.227131	-0.0686516	0.0234022	0.659681	-0.0341619	-0.201148	0.202883	0.29343	-2.12e-05	-0.134934	-0.237075	0.395177
LcMYB170	-0.0051654	-0.0627667	0.000684733	0.0222885	-0.0942909	-0.0188251	-0.10815	-0.0913216	-0.0841096	-0.0590097	0.191445	-0.0558097	-0.0837432	-0.0597594	0.327355	0.0652004	-0.0379139	0.150299	-0.0289386	-0.00679403	0.0103206	0.0204185	0.0797693	0.422742	-0.0996082	0.044221	0.0114331	-0.11868	-0.107257	0.00797428	-0.00833786	-0.0458085	-0.105665	-0.0480978	-0.188794	-0.0028595	0.0482559	-0.172038	-0.120062	-0.0280048	-0.0128547	-0.0870101	0.00452949	0.17274	-0.0783617	0.106826	-0.111936	0.161359	-0.0975565
LcANT1	0.236947	0.129644	0.196277	0.198105	0.0203629	0.0695512	0.0937712	0.237942	0.0111248	0.112001	-0.0447886	-0.0830826	-0.264007	0.230957	0.202199	0.131258	0.247097	0.0730537	0.0726671	0.203342	0.0420751	-0.0981445	-0.155794	0.152125	-0.209364	-0.063146	0.0607774	-0.0260736	0.0833762	0.0459205	-0.0315823	0.191525	0.126404	0.0642543	0.147278	-0.26472	0.329819	0.00813525	-0.30255	0.192296	-0.140189	-0.162502	-0.0294655	-0.0811604	-0.104882	-0.367523	-0.308739	-0.00496764	0.107672
LcAPP2	-0.229385	-0.254463	-0.252717	-0.392591	-0.392646	-0.212742	-0.338749	-0.332724	-0.350618	-0.354056	-0.109656	-0.139611	-0.181822	-0.694731	0.312967	-0.315728	-0.155961	0.461461	-0.126709	-0.389971	-0.283079	-0.293155	0.291346	0.152078	-0.35702	0.0753148	-0.328477	-0.393831	-0.285463	-0.298193	-0.199841	-0.370642	-0.402551	-0.198798	-0.564846	-0.210764	0.101919	-0.785603	0.0770429	-0.439903	-0.20679	-0.11795	0.122658	0.676099	-0.246793	0.640308	-0.13166	0.843998	-0.489853
LcAPP4b	-0.122843	-0.0992849	-0.00881868	-0.149167	-0.00455288	0.0291781	0.0349569	-0.118583	0.0544141	-0.179225	0.0489109	-0.0221139	0.0954581	0.0149121	-0.446911	0.201195	-0.0857743	-0.313098	-0.0903141	0.0590573	0.0360832	-0.0383902	0.138193	-0.112079	0.00931398	0.370736	-0.0314803	0.492156	-0.00677363	-0.0530843	0.110222	-0.0431836	0.0749617	0.0426522	0.686287	0.190729	-0.270369	0.249947	0.27179	-0.172173	0.0188888	0.118249	0.357679	-0.191556	0.0684146	-0.182109	-0.0693308	-0.315061	0.135516
LcAPP9	0.0742403	-0.0167383	-0.0735261	0.0823307	0.354349	0.483413	0.129211	0.264129	0.484182	0.0898295	0.540014	0.269872	0.619787	0.0496182	0.167229	0.419905	0.0316369	0.0448523	0.208089	0.137035	0.499321	0.322748	0.217323	0.272819	0.240714	0.14443	0.290212	-0.0319219	0.248523	0.218001	0.350958	0.209694	0.0239539	0.289856	-0.0874393	0.129193	0.0619756	-0.169142	-0.0139553	0.182483	-0.0967845	0.139427	0.0798304	-0.0701401	-0.0488468	0.0900353	0.557642	-0.0585203	-0.293409
LcAPP4a	0.695937	0.598687	-0.252348	0.346529	0.57486	0.553603	0.606856	0.498516	0.734408	0.380121	0.442618	0.885269	0.682525	0.267988	0.28741	0.362765	0.396505	0.235732	0.455023	0.606291	0.685931	0.21358	-0.111853	0.310801	0.455654	0.00334993	0.506	-0.160537	0.67449	0.460057	0.288371	0.527977	0.509677	0.530467	-0.256861	-0.141421	0.167534	-0.22277	-0.216014	0.635181	-0.208294	0.2859	-0.440966	-0.105997	-0.0709386	-0.223573	0.437437	0.0626267	-0.377328
LcATL15	0.0532192	0.00434623	-0.00937708	0.338528	0.0777115	-0.067795	-0.0141229	0.178494	-0.00608313	0.406511	-0.066417	-0.0652588	-0.0952808	0.0891656	0.0771861	-0.056256	-0.0109103	-0.0992844	0.158592	-0.0393976	-0.0856155	-0.00808632	-0.224032	-0.069436	0.032777	-0.272551	0.0132542	-0.00701025	-0.0184668	0.047965	-0.142334	0.0607121	0.0622298	-0.111178	-0.0585502	0.020959	0.335856	0.156822	-0.11664	0.168487	-0.00896212	-0.102388	-0.134711	-0.216043	0.151036	-0.192116	-0.141254	-0.0861539	-0.00386219
LcATL12a	-0.114867	-0.127709	0.277855	-0.339596	-0.104386	0.188077	-0.0931157	-0.242043	0.145722	-0.272354	0.250241	0.0766048	0.239067	0.00466589	0.157533	0.0621902	-0.115096	-0.0724989	-0.237096	-0.0264474	0.164116	0.129382	-0.0891106	0.0144532	-0.10434	0.184163	-0.159918	0.0153035	-0.102808	-0.165422	0.541526	-0.140038	-0.381657	0.270382	-0.138047	-0.0187804	-0.320889	-0.181476	0.27414	0.0146919	0.0793213	0.455082	-0.247053	0.0838124	-0.097771	0.162315	0.0285164	-0.194384	0.398225
LcATL12b	0.642961	0.713897	-0.231256	0.270049	0.44245	0.340925	0.583345	0.345606	0.389178	0.294244	0.0156602	0.746538	0.382654	0.240943	0.158403	0.282181	0.355912	0.304923	0.395264	0.58771	0.341285	0.0741143	-0.105014	0.0639935	0.442388	-0.119775	0.38854	-0.0878896	0.605455	0.388354	-0.00357632	0.480991	0.617979	0.30412	-0.200162	-0.206351	0.0599689	-0.141274	-0.124616	0.465349	-0.188753	-0.050877	-0.301895	-0.144522	-0.0391311	-0.121965	0.271093	0.0998877	-0.305144
LcATL9	-0.337828	-0.241446	0.0984417	-0.190817	-0.276075	-0.40256	-0.279178	-0.380605	-0.371101	-0.234116	-0.26871	-0.305942	-0.263417	-0.0246215	-0.614384	-0.112498	-0.120691	-0.526709	-0.512511	-0.250365	-0.375729	0.033797	-0.223017	-0.396288	-0.0305531	0.0428365	-0.207197	0.143303	-0.296587	-0.19103	-0.267369	-0.403943	-0.0458714	-0.32951	0.57923	0.216974	-0.476892	0.679831	0.245803	-0.41771	0.316293	-0.222131	0.508477	-0.424871	-0.0416761	-0.290499	-0.127947	-0.499171	0.290707
LcPorT2	0.453701	0.339925	-0.13027	0.146317	0.471884	0.21826	0.570091	0.507736	0.351124	0.329066	-0.26038	0.233358	0.0341695	0.164334	0.167106	0.368045	0.571089	0.304902	0.490307	0.38022	0.185369	0.0588549	-0.196683	-0.0159027	0.268694	-0.0546091	0.208164	-0.0823689	0.603787	0.188873	0.102292	0.409033	0.280462	0.288611	-0.0642014	-0.180459	0.344173	-0.165083	-0.263236	0.333268	-0.262073	0.0447359	-0.231981	-0.0762125	-0.150665	-0.16896	0.173182	0.286546	-0.357201
LcAUX1a	-0.247703	-0.256021	0.314571	-0.356095	-0.392726	-0.221651	-0.348123	-0.477604	-0.343734	-0.405674	-0.0935888	-0.0990241	-0.109215	-0.334291	0.200669	-0.111353	-0.257098	0.436297	-0.19665	-0.300648	-0.272535	0.0712346	0.0818763	0.0866451	-0.204363	0.0262075	-0.253932	-0.0453384	-0.314792	-0.200567	0.0242106	-0.285013	-0.464384	-0.192381	-0.402947	-0.157155	-0.0808653	-0.514961	0.291186	-0.346155	0.0664883	-0.0908236	-0.00838044	0.586207	-0.146469	0.533708	-0.222779	0.364149	0.163743
LcLHT4	-0.24264	-0.183673	0.0681467	0.0182461	-0.0795362	-0.291165	-0.147829	-0.165918	-0.12704	-0.0742357	0.0143743	-0.0895217	0.0558159	0.0176608	-0.424839	-0.0167546	-0.22973	-0.270206	-0.113057	-0.103069	-0.15262	0.107216	-0.0465677	-0.16094	0.0876173	0.168051	0.0240425	0.304435	-0.189111	0.0113067	-0.199835	-0.13954	-0.00478802	-0.28032	0.606268	0.0105516	-0.314128	0.365645	0.252918	-0.278192	0.001585	-0.131644	0.249917	-0.154627	-0.169652	-0.297241	-0.130155	-0.231129	0.112792
LcLAX5a	-0.219952	-0.275346	0.137687	-0.264755	-0.481971	-0.242318	-0.40329	-0.49299	-0.36925	-0.424697	0.0390355	-0.156838	-0.220983	-0.287799	0.0409066	-0.327598	-0.261456	0.0333841	-0.380676	-0.218168	-0.209288	-0.165605	0.413095	-0.0544436	-0.335846	0.0377219	-0.228235	0.147193	-0.394881	-0.220514	-0.0468978	-0.3168	-0.418858	-0.198324	-0.151898	0.171068	-0.251891	-0.277615	0.139002	-0.291699	-0.0139019	-0.0718492	0.0458622	0.240924	0.134244	0.449394	-0.450485	0.068361	0.384448
LcANT2	0.304691	0.327498	-0.101332	0.394803	0.475064	0.13204	0.364458	0.220127	0.347473	0.258973	0.143253	0.470976	0.429036	0.23451	0.476769	0.307205	0.0309985	0.398433	0.474606	0.232357	0.279316	0.276853	-0.0365586	0.251709	0.511862	-0.155799	0.606677	-0.126924	0.479306	0.622872	-0.0379237	0.41608	0.26383	0.0471828	-0.411776	-0.370121	0.299258	-0.280103	-0.237928	0.361923	-0.320647	-0.0489383	-0.415199	0.0306628	-0.252667	-0.0450029	0.198793	0.267048	-0.191848
LcAPP17	0.29714	0.425801	-0.263496	0.216493	0.643947	0.333276	0.770937	0.47617	0.542859	0.276502	0.0785155	0.207069	0.22494	0.425152	0.0540682	0.330563	0.251051	-0.0356691	0.418354	0.423437	0.459625	-0.0542146	-0.192232	0.0694208	0.294059	0.00684663	0.36784	0.112967	0.543158	0.320958	0.340277	0.506944	0.311871	0.429698	0.0759083	-0.00758009	0.238455	0.0806686	-0.313626	0.532764	-0.135179	0.422904	-0.258374	-0.20006	0.0549856	-0.390658	0.283721	-0.107331	-0.203303
LcLHT1	0.857489	0.855645	-0.1458	0.445867	0.52596	0.584162	0.659935	0.640407	0.501806	0.516622	0.0988022	0.681243	0.255894	0.441988	0.396153	0.367761	0.600289	0.321273	0.560656	0.782003	0.473038	0.054451	-0.15954	0.317307	0.312823	-0.144878	0.367624	-0.112154	0.651948	0.338064	0.140794	0.712843	0.722378	0.510669	-0.219792	-0.237757	0.284651	-0.150563	-0.370707	0.701919	-0.152511	0.0133472	-0.363093	-0.171823	0.0133687	-0.28337	0.236437	0.0353235	-0.295873
LcPorT1	0.157516	0.0806337	0.110704	0.344251	0.112912	0.29028	0.0894341	0.401759	0.243318	0.24732	0.266489	0.102969	0.0832279	0.301982	0.136777	0.13401	0.0308278	0.00651151	0.191945	0.259304	0.246434	0.00881058	0.0884525	0.321219	-0.0355895	0.0489594	0.0659462	0.18213	0.00954079	0.026851	0.0753483	0.404361	0.350789	0.117188	0.0736997	0.0424393	0.553069	0.118446	-0.340256	0.374226	-0.0227659	0.0867984	-0.00448719	-0.121709	0.174211	-0.23909	0.0257693	-0.23979	0.0647048
LcATL1a	0.617273	0.747626	-0.0247605	0.2227	0.319513	0.344937	0.51372	0.463063	0.131001	0.390965	-0.281049	0.275991	-0.138214	0.461017	0.017315	0.123474	0.596216	0.0155618	0.306707	0.533793	0.101482	-0.24257	-0.203825	-0.0022719	0.0558765	-0.296809	0.0845174	-0.0096802	0.437761	0.0674001	-0.0670032	0.485302	0.651472	0.36211	0.210638	-0.0248368	0.133822	0.241738	-0.317527	0.440816	0.155887	-0.0772077	-0.174529	-0.355883	0.198357	-0.363988	0.0663536	-0.240981	-0.00778424
LcATL5c	-0.305661	-0.25469	-0.106862	-0.187376	-0.365346	-0.435699	-0.371617	-0.294845	-0.486612	-0.175447	-0.31316	-0.197494	-0.250091	-0.465539	0.236227	-0.277843	-0.274621	0.314609	-0.193432	-0.450962	-0.486637	-0.256727	0.154062	-0.0659101	-0.155344	-0.210879	-0.251109	-0.187847	-0.301518	-0.203222	-0.600897	-0.291192	-0.118704	-0.499148	-0.362683	-0.0955902	0.0821741	-0.34413	-0.0161978	-0.398304	-0.12184	-0.399094	0.210388	0.0886752	-0.0130081	0.371272	-0.201377	0.287514	-0.179079
LcGAT4	0.307398	0.108415	0.162304	0.473272	0.280549	0.207594	0.248389	0.590597	0.327234	0.622788	0.0555659	0.0647831	0.00126961	0.270566	0.196811	0.110275	0.233029	0.00435461	0.344492	0.199033	0.205285	0.12574	-0.19941	0.175467	0.0639376	-0.0614764	0.0493446	0.0500767	0.176776	0.0191798	0.0775998	0.360864	0.287889	0.161725	0.0231494	-0.16757	0.463093	0.0943258	-0.30774	0.398431	-0.149254	0.126022	-0.198267	-0.278136	-0.0430127	-0.307819	-0.02497	-0.100392	-0.00933512
LcAVT6	0.472712	0.460778	-0.464017	-0.0261263	0.369106	0.286239	0.479002	0.296462	0.311632	0.145858	-0.071955	0.489831	0.244563	-0.138154	0.366285	0.170171	0.452363	0.488129	0.38183	0.282109	0.250704	-0.0684064	-0.093239	0.131384	0.241693	-0.0916943	0.211665	-0.431454	0.570157	0.19934	0.0197794	0.252429	0.27402	0.324361	-0.459283	-0.259016	0.188074	-0.55206	-0.160727	0.219559	-0.297172	0.0327298	-0.251863	0.204274	-0.240779	0.161544	0.362431	0.62862	-0.698636
LcLHT8	-0.157533	-0.118834	0.138738	-0.184581	-0.237535	-0.127971	-0.185904	-0.246536	-0.259353	-0.185705	-0.12712	-0.178577	-0.196294	0.0364576	-0.144924	-0.0978878	-0.11863	0.0352339	0.0155021	-0.0924834	-0.230996	-0.244014	0.368683	-0.116018	-0.224704	-0.0324822	-0.192118	0.377348	-0.210891	-0.184384	0.0543906	-0.0701484	-0.249524	-0.0887284	0.162552	0.294086	0.0195062	0.061685	-0.15077	-0.140553	0.389181	-0.0260261	-0.0426544	0.305701	0.433707	0.0999141	-0.356711	-0.117925	0.438498
LcATL11	-0.189878	-0.160199	-0.215929	-0.221826	-0.308004	-0.251432	-0.27877	-0.352512	-0.343824	-0.246723	-0.164615	-0.111014	-0.174064	-0.468582	0.29898	-0.207055	-0.223497	0.352011	-0.0842595	-0.285196	-0.303571	-0.106192	0.293021	0.139733	-0.149742	-0.0809984	-0.184524	-0.266867	-0.223759	-0.137545	-0.222802	-0.288083	-0.330541	-0.263699	-0.504248	-0.188871	0.136655	-0.544192	-0.00378745	-0.303468	-0.178797	-0.212724	-0.0520635	0.433935	-0.199557	0.517009	-0.189061	0.617753	-0.188319
LcLHT3	-0.0836739	-0.0756211	0.052088	-0.0897958	-0.110053	-0.121365	-0.102105	-0.0753575	-0.145696	-0.069718	-0.07519	-0.094552	-0.0851645	-0.177405	-0.110749	-0.241867	-0.0897583	0.076186	0.0230978	-0.0631972	-0.132321	-0.121601	0.130772	-0.127772	-0.128666	-0.0263303	-0.102353	0.00416953	-0.105457	-0.105385	-0.101618	-0.103621	-0.0290536	-0.096094	-0.00182516	-0.0786171	-0.141854	-0.137693	0.237647	-0.179254	-0.0962565	-0.0886754	0.0341584	0.156008	-0.0399303	0.16693	-0.152655	0.234097	-0.120981
LcAPP6a	-0.155456	-0.221465	-0.292646	-0.380522	-0.366751	-0.190737	-0.30323	-0.333471	-0.300374	-0.355859	-0.0385584	-0.0889273	-0.165425	-0.61314	0.0978874	-0.28456	-0.0266851	0.213494	-0.194592	-0.245818	-0.203717	-0.248748	0.355157	0.0992383	-0.305197	0.0716828	-0.277973	-0.192109	-0.244795	-0.270827	-0.136144	-0.335238	-0.359709	-0.14173	-0.390058	0.134994	-0.0106236	-0.582299	-0.0713863	-0.384323	-0.0842881	-0.110924	0.389395	0.446586	-0.06902	0.508278	-0.158414	0.575586	-0.35828
LcAPP6b	-0.0431721	-0.0090633	0.228122	0.377928	-0.0151827	-0.0646776	-0.0695134	0.422639	-0.0806056	0.540752	-0.136662	-0.11262	-0.150822	0.11849	-0.246287	-0.0525728	-0.0646298	-0.115018	0.193811	-0.0306952	-0.156537	0.0572339	0.202417	-0.0189337	0.0890351	-0.224392	-0.111597	0.283452	-0.152375	-0.0951567	-0.249827	0.137633	0.226812	-0.211888	0.193066	0.202022	0.211307	0.368145	-0.138017	0.0962885	0.103815	-0.149222	0.00825874	-0.233681	0.34963	-0.285745	-0.0245492	-0.292402	0.147752
LcAPP6d	-0.197676	-0.135201	0.187822	0.117599	0.0328177	-0.160552	-0.0359665	0.0512937	-0.0924443	0.0692299	-0.110447	-0.0998858	0.0308921	0.113612	-0.616934	0.0809724	-0.162722	-0.342847	-0.00190488	-0.0348338	-0.150455	0.194745	0.214129	-0.208282	0.265941	0.224354	0.0312254	0.411717	-0.0725646	0.0523828	-0.237186	0.0129218	0.2359	-0.245253	0.487363	0.420053	-0.19404	0.617035	0.232321	-0.154593	0.194041	-0.108229	0.450271	-0.372558	0.310444	-0.132951	0.140137	-0.487982	0.115246
LcAPP7c	-0.315398	-0.293925	0.129647	-0.108244	-0.328354	-0.308379	-0.377453	-0.369394	-0.356116	-0.17124	-0.133902	-0.248498	-0.197645	-0.134404	-0.183688	-0.043815	-0.305789	-0.123058	-0.027913	-0.141354	-0.340011	0.0608694	0.306216	-0.162105	-0.0899508	0.0282606	-0.184313	0.45748	-0.360187	-0.156833	-0.0687125	-0.196302	-0.351632	-0.343121	0.170289	0.189787	0.0269599	0.0349273	0.00203529	-0.348665	0.18608	-0.256043	0.215832	0.300249	0.170396	0.146426	-0.43655	0.120653	0.383397
LcAPP7a	0.0205317	-0.145735	0.473281	0.384075	-0.151293	0.00739666	-0.253408	0.015992	-0.0880241	0.138597	0.221412	-0.183186	-0.19496	0.193666	0.536035	-0.0214679	-0.176791	0.207586	0.104543	-0.0149891	0.024151	0.185806	0.0612992	0.229177	-0.182689	-0.203511	0.0865667	0.10368	-0.243671	0.120163	0.136457	0.128538	-0.245276	-0.133934	-0.393614	-0.329677	0.36406	-0.254234	-0.214353	0.196458	0.00202687	-0.210723	-0.337032	0.349248	-0.0032901	0.0443962	-0.483425	0.108438	0.412165
LcAPP7b	-0.237845	-0.256479	0.545431	-0.228805	-0.393035	-0.199154	-0.344725	-0.269524	-0.34828	-0.28402	-0.132286	-0.261628	-0.263465	-0.121268	0.307149	-0.0692877	-0.223214	0.185621	-0.22787	-0.208358	-0.293946	-0.0338106	0.0549585	0.0323713	-0.340281	-0.0427948	-0.282512	0.10909	-0.357252	-0.235853	-0.0516406	-0.123504	-0.320994	-0.24016	-0.218645	-0.158652	0.13667	-0.314849	0.0354899	-0.203419	0.0842316	-0.203656	0.0331543	0.244542	0.0456121	0.150667	-0.47034	0.0349299	0.453773
LcAPP1a	-0.252185	-0.30785	0.242429	-0.214295	-0.497244	-0.285422	-0.486438	-0.396877	-0.499848	-0.313507	-0.10688	-0.28612	-0.343647	-0.391108	0.486866	-0.244172	-0.270865	0.367985	-0.234327	-0.436055	-0.374798	-0.169822	0.089262	0.205248	-0.439556	-0.12978	-0.301413	-0.305118	-0.438794	-0.23928	-0.244487	-0.320373	-0.3761	-0.332275	-0.562053	-0.336912	0.187015	-0.52807	0.0286199	-0.307288	-0.0255574	-0.319262	0.0268385	0.540048	-0.164631	0.569173	-0.371533	0.473815	0.0624972
LcAPP1b	-0.226997	-0.286178	0.201172	-0.0507344	-0.434823	-0.276503	-0.46668	-0.34429	-0.47932	-0.198813	-0.140338	-0.345195	-0.386852	-0.256922	0.356068	-0.238832	-0.261332	0.251448	-0.189131	-0.423452	-0.364982	-0.144284	0.0317676	0.0872733	-0.384433	-0.192777	-0.245462	-0.191037	-0.430237	-0.183176	-0.264477	-0.251791	-0.240694	-0.342474	-0.506457	-0.199496	0.200192	-0.293992	0.0423754	-0.248852	0.0937816	-0.323472	0.0612916	0.438519	0.0470367	0.502229	-0.326841	0.284571	0.104967
LcLHT2	0.0167496	-0.035052	0.0322991	0.330383	0.0244344	-0.0253783	-0.079621	0.0500842	0.0249494	0.0895462	0.169797	-0.0717036	-0.0114117	0.0713753	-0.0438809	0.0426412	-0.110629	0.0788574	0.0985915	0.0228814	0.0930676	0.366432	0.159833	-0.0316853	0.149775	-0.0785935	0.198535	-0.0349046	-0.082884	0.174782	-0.00697608	0.0728799	-0.0136731	-0.0805408	-0.125595	-0.0554479	-0.130163	0.0480425	0.149897	0.141371	-0.209778	-0.0819739	-0.111274	0.0690175	-0.097137	0.0875997	0.133884	-0.0380527	-0.0345193
LcLAX5b	-0.146993	-0.22047	0.469615	-0.0504406	-0.311871	-0.15618	-0.313838	-0.283086	-0.295046	-0.236085	0.0518278	-0.194745	-0.195875	-0.00336248	0.36731	-0.0559396	-0.217236	0.178332	-0.138444	-0.14852	-0.176966	0.00381002	0.166324	0.09844	-0.245378	0.000839662	-0.0973962	0.112741	-0.304877	-0.0633326	-0.0424139	-0.0877167	-0.263467	-0.205765	-0.222751	-0.0991527	0.0446053	-0.233719	-0.00928941	-0.0935537	0.0338233	-0.172971	-0.11677	0.263207	0.0107586	0.345135	-0.442434	-0.0105581	0.402444
LcATL5a	0.695102	0.679834	-0.301212	0.432347	0.550661	0.494758	0.66798	0.617386	0.462372	0.499999	0.0563546	0.33585	0.0391502	0.332395	0.446026	0.25469	0.529114	0.252403	0.637131	0.619235	0.433485	-0.18258	-0.153902	0.272717	0.0811125	-0.109549	0.331738	-0.106913	0.571033	0.282303	0.214272	0.662267	0.497779	0.515173	-0.237648	-0.276242	0.547538	-0.301096	-0.556303	0.647368	-0.26891	0.167439	-0.400868	0.0551756	-0.0412725	-0.223775	0.0347909	0.317503	-0.401719
LcGAT2	0.378867	0.151454	0.446421	0.596166	0.222311	0.286718	0.146974	0.625981	0.291559	0.684152	0.166312	0.101781	0.00945405	0.35195	0.276597	0.102274	0.238816	0.0856687	0.369436	0.257138	0.254128	0.283542	-0.0487398	0.206297	0.060894	-0.244881	0.123735	-0.000571138	0.117051	0.140586	0.230096	0.355225	0.134624	0.175471	-0.222383	-0.196112	0.462321	0.0485693	-0.288025	0.558203	-0.0580103	0.0142861	-0.487257	-0.0906675	-0.0143854	-0.268657	-0.0922427	-0.107998	0.155944
LcAUX1b	-0.349359	-0.387137	0.199344	-0.51501	-0.553381	-0.249854	-0.489164	-0.606426	-0.434048	-0.559485	-0.0880694	-0.147391	-0.133496	-0.486222	-0.054481	-0.126547	-0.287796	0.24614	-0.383574	-0.313867	-0.333485	0.0659614	0.34423	0.0191302	-0.265204	0.197131	-0.397089	0.0616129	-0.436474	-0.34498	0.0589368	-0.481277	-0.605011	-0.225555	-0.20572	0.244743	-0.228872	-0.401114	0.337678	-0.554767	0.106518	-0.0823349	0.180258	0.555987	0.0145242	0.471706	-0.273571	0.262292	0.190435
LcLAX2	-0.12224	-0.096953	0.178478	-0.12857	-0.163456	-0.0882138	-0.123328	-0.176385	-0.189182	-0.135683	-0.086692	-0.121637	-0.124615	0.123354	-0.209934	-0.0266507	-0.0860632	0.000357863	0.0701779	-0.0469749	-0.172163	-0.169424	0.368075	-0.121955	-0.14034	-0.0478368	-0.137647	0.47615	-0.149341	-0.133067	0.0627346	0.00390796	-0.15709	-0.061964	0.231275	0.419888	0.0028083	0.172728	-0.106032	-0.0908264	0.474101	0.000537786	-0.000745596	0.235307	0.592578	0.067449	-0.252785	-0.240942	0.453576
LcATL8a	-0.182521	-0.14259	0.0841594	-0.354342	-0.210913	-0.0476899	-0.105626	-0.211	-0.116318	-0.290839	-0.0788586	-0.0545411	-0.0218985	-0.0735501	-0.377278	-0.0221824	-0.140133	-0.154996	-0.22527	0.0285956	-0.100695	-0.0629854	0.105974	-0.158263	-0.0693046	0.437058	-0.240162	0.265724	-0.149634	-0.230802	0.110396	-0.180021	-0.124289	0.00662374	0.325924	0.503621	-0.372828	0.228662	0.408044	-0.249874	0.0719919	0.182542	0.272545	-0.0509903	0.350746	0.148322	0.0268517	-0.165845	0.237614
LcATL8b	0.436854	0.276612	0.109399	0.417967	0.445236	0.375705	0.370521	0.552265	0.449646	0.577896	0.0363096	0.269845	0.212328	0.285074	0.297264	0.371092	0.317478	0.256063	0.507689	0.327273	0.284556	0.22201	-0.174032	0.206905	0.221205	-0.0638385	0.209772	-0.069882	0.405173	0.204427	0.245628	0.468531	0.254364	0.311548	-0.209242	-0.152648	0.542872	-0.090549	-0.204464	0.5514	-0.116102	0.159405	-0.447065	-0.179675	-0.0119547	-0.164394	0.161555	-0.000312995	-0.116939
LcGAT1a	0.168519	-0.091281	0.178177	0.346374	-0.0003467	0.310515	-0.0635178	0.164149	0.256981	-0.00638393	0.555854	0.0647352	0.0824871	0.191545	0.373179	0.117605	0.000867115	0.165272	0.014558	0.173705	0.411912	0.219623	0.112438	0.549688	-0.113906	0.213336	0.21716	-0.0802181	-0.0632808	0.192198	0.326345	0.211349	-0.0639504	0.17238	-0.226578	-0.11675	0.291792	-0.18726	-0.125696	0.353804	-0.174553	0.157672	-0.203184	0.190415	-0.136753	-0.0139898	-0.0604671	-0.0297893	0.0567368
LcGAT1c	0.257179	0.00924747	0.138952	0.02213	0.253366	0.509111	0.175793	0.225556	0.596126	0.0285736	0.602554	0.293261	0.472859	0.190251	0.243815	0.27111	0.241138	0.0430699	0.0992717	0.265213	0.653396	0.452914	-0.0477338	0.208401	0.121337	0.0961396	0.233432	-0.124389	0.254546	0.167954	0.766982	0.156893	-0.265031	0.532719	-0.25379	-0.0580984	-0.0162944	-0.256933	-0.064112	0.418113	-0.0362673	0.397473	-0.344456	0.153735	-0.194346	-0.00839797	0.308939	-0.0454609	0.0676343
LcGAT1b	0.0961775	-0.127499	0.255991	0.25902	-0.0842156	0.19468	-0.115858	0.194552	0.118844	0.0461097	0.39952	-0.00738322	-0.00315687	0.0741152	0.335385	0.122674	-0.0249123	0.22972	-0.0525591	0.0644098	0.242539	0.113844	0.0876501	0.423282	-0.193514	0.103591	0.064616	-0.0468901	-0.124365	0.0268473	0.103486	0.14044	-0.0212665	0.0368699	-0.0918308	-0.195393	0.290961	-0.196472	-0.110117	0.22433	-0.23415	-0.0612386	-0.0581579	0.00249994	-0.162907	-0.0697956	-0.13902	-0.0876802	0.0669743
LcATL7c	0.0570454	0.0197576	0.265581	-0.244324	-0.0881895	0.121631	-0.0140937	-0.172712	0.046485	-0.193616	0.102859	0.03436	0.00739978	0.00824178	0.313209	-0.032245	0.0541577	0.1791	-0.0239861	0.061057	0.0887124	-0.00923774	0.0150889	0.0755986	-0.225231	0.0111572	-0.122186	-0.0433749	-0.0442537	-0.124941	0.463848	-0.0151867	-0.404898	0.266397	-0.324601	-0.188473	-0.0120875	-0.422048	-0.0958332	0.0671198	0.0577404	0.31614	-0.329117	0.402634	-0.148927	0.125298	-0.24112	0.214869	0.305083
LcATL7a	-0.00691184	-0.13842	0.0217564	-0.0320346	-0.21483	0.0905402	-0.191037	-0.176993	-0.0637429	-0.238587	0.171383	-0.0831893	-0.147316	-0.104732	0.401747	0.0216143	-0.0691874	0.347288	0.0028057	0.0272174	0.0517061	0.0205402	0.211479	0.395606	-0.238548	0.152013	-0.0563095	-0.135221	-0.177426	-0.0580397	0.290618	-0.0303059	-0.353414	0.0523107	-0.461613	-0.16664	0.297377	-0.51533	-0.177307	-0.00869259	-0.0208061	0.059262	-0.247877	0.638275	-0.172355	0.211552	-0.263501	0.478891	0.00702837
LcATL7b	0.0239405	-0.0512053	0.0320087	-0.0660208	-0.140936	0.0231924	-0.113759	-0.0593557	-0.11306	-0.148889	0.0752826	-0.0863728	-0.171937	-0.101484	0.568235	0.0543374	0.0408825	0.377492	0.052648	-0.0142543	-0.0450298	-0.0709499	0.110254	0.560669	-0.239834	0.0725286	-0.0907754	-0.280006	-0.115377	-0.084396	-0.00659796	0.0258115	-0.152136	-0.00222914	-0.414808	-0.182002	0.325642	-0.426852	-0.285563	-0.0255547	0.128281	0.0201034	-0.140895	0.448447	-0.0586605	0.132544	-0.202402	0.398204	-0.165643
LcATL7d	-0.17614	-0.153337	-0.0311375	-0.145608	-0.266612	-0.267183	-0.288067	-0.350574	-0.305128	-0.192342	-0.137929	-0.167616	-0.197965	-0.306011	0.262574	-0.281084	-0.221846	0.276397	-0.0854834	-0.302868	-0.283404	-0.301857	0.13501	-0.0576044	-0.258001	-0.0471419	-0.155583	-0.175564	-0.260768	-0.130504	-0.195649	-0.197224	-0.250043	-0.200446	-0.455188	-0.192876	0.0390221	-0.448604	-0.114195	-0.204621	-0.0284064	-0.0291489	-0.0819847	0.393079	-0.128743	0.437351	-0.278929	0.405286	-0.0818607
LcATL5b	-0.0519354	-0.11468	-0.189508	-0.244234	-0.111783	0.0558274	-0.146544	-0.185598	0.112718	-0.221178	0.169139	0.170994	0.235255	-0.298114	0.351652	0.0494461	-0.0990803	0.310915	-0.0435453	0.000540482	0.109593	0.226177	0.0845135	0.138794	0.0634032	0.205621	-0.0290686	-0.14248	-0.0369568	-0.0234548	0.276887	-0.119468	-0.32436	0.0617686	-0.524839	-0.082563	-0.0564499	-0.599002	0.0792021	-0.0870148	-0.168397	0.151642	-0.0847329	0.390278	-0.205163	0.288575	0.0581743	0.437114	-0.18228
LcATL1b	0.609611	0.53633	0.0150102	0.0107064	0.147125	0.41666	0.354748	0.259379	0.230095	0.0526939	0.0402024	0.309311	-0.0710111	0.309709	0.0756076	0.170094	0.66894	0.037907	0.153423	0.590806	0.32284	-0.00550276	-0.00520201	0.101712	-0.0715808	-0.120455	0.076036	0.0235089	0.348608	0.0291606	0.379736	0.333627	0.135253	0.533517	0.01205	0.243314	-0.00339171	-0.0060134	-0.294862	0.404403	0.0731057	0.142225	-0.176447	-0.00456292	0.202631	-0.246223	-0.013633	-0.107755	0.187974
LcLHT6	0.868697	0.911221	-0.236457	0.0805088	0.351681	0.691673	0.634371	0.49146	0.397398	0.224908	0.0781468	0.504375	0.0387974	0.347037	0.192649	0.19744	0.788899	0.210816	0.356014	0.835135	0.484937	-0.255019	-0.0354623	0.189521	-0.0769052	-0.0610421	0.110053	-0.0734709	0.540391	0.0339876	0.386681	0.576557	0.520402	0.774972	-0.043729	0.028719	0.0186671	-0.198177	-0.303305	0.603392	-0.0158255	0.216842	-0.248025	0.00074551	0.166713	-0.180198	0.13955	0.00750773	-0.230851
[truncated: 206 more columns]
